# Supplementary material for: [Hexane-2,5-dione bis­(thio­semi­carba­zon­ato)]nickel(II)
Source: Acta Crystallogr Sect E Struct Rep Online. 2013 May 15;69(Pt 6):m322. doi: 10.1107/S1600536813012816 (PMC3684884; doi:10.1107/S1600536813012816)
Supplement: Supplementary file 1 [file e-69-0m322-sup1.cif]

##############################################################################
#                                                                            #
# This CIF contains the data in a paper accepted for publication in          #
# Acta Crystallographica Section E. It conforms to the requirements of       #
# Notes for Authors for Acta Crystallographica Section E, and has been       #
# peer reviewed under the auspices of the IUCr Commission on Journals.       #
#                                                                            #
# Full details of the Crystallographic Information File format               #
# are given in the paper "The Crystallographic Information File (CIF):       #
# a New Standard Archive File for Crystallography" by S. R. Hall, F. H.      #
# Allen and I. D. Brown [Acta Cryst. (1991), A47, 655-685].                  #
#                                                                            #
# The current version of the core CIF dictionary is obtainable from          #
# ftp://ftp.iucr.org/pub/cif_core.dic.                                       #
#                                                                            #
# Software is freely available for graphical display of the structure(s)     #
# in this CIF. For information consult the CIF software page                 #
# http://www.iucr.org/resources/cif/software.                                #
#                                                                            #
# This file may be used for bona fide research purposes within the           #
# scientific community so long as proper attribution is given to the journal # 
# article from which it was obtained.                                        #
#                                                                            #
##############################################################################
data_global
_audit_creation_method     'form.cif (version 2.0)'
_journal_data_validation_number     ?
_journal_date_recd_electronic     2013-05-05
_journal_date_accepted     2013-05-09
_journal_name_full     'Acta Crystallographica, Section E'
_journal_year     2013
_journal_volume     69
_journal_issue      6
_journal_page_first     m322
_journal_page_last     m322
_journal_paper_category     QM
_journal_paper_doi     10.1107/S1600536813012816
_journal_coeditor_code     SU2598
_publ_contact_author_name     'Gurbanov, Atash V.'
_publ_contact_author_address
;
Department of Organic Chemistry,
Baku State University,
Baku,
Azerbaijan
;
_publ_contact_author_email     'organik10@hotmail.com'
_publ_contact_author_fax     ?
_publ_contact_author_phone     ?
_publ_section_title
;
[Hexane-2,5-dione bis(thiosemicarbazonato)]nickel(II)
;
loop_
    _publ_author_name
    _publ_author_address
    'Shalamzari, Mohammad Safi'
;
Department of Pharmaceutical Sciences,
University of Antwerp,
Antwerp,
Belgium
;
    'Gurbanov, Atash V.'
;
Department of Organic Chemistry,
Baku State University,
Baku,
Azerbaijan
;
    'Heidic, Seykens'
;
Department of Chemistry,
University of Antwerp,
Antwerp,
Belgium
;
    'Kia, Reza'
;
Department of Chemistry,
Science and Research Branch,
Islamic Azad University,
Tehran,
Iran
Deutsches Elektronen-Synchrotron (DESY),
Division Structural Dynamics of (Bio)chemical Systems,
Notkestrasse 85,
22607 Hamburg,
Germany
;
    'Behrouzi, Shabnam'
;
Department of Pharmaceutical Sciences,
University of Antwerp,
Antwerp,
Belgium
;
data_I
_audit_creation_method     SHELXL-97
_chemical_name_systematic
;
[Hexane-2,5-dione bis(thiosemicarbazonato)]nickel(II)
;
_chemical_name_common     ?
_chemical_formula_moiety     'C8 H14 N6 Ni S2'
_chemical_formula_sum     'C8 H14 N6 Ni S2'
_chemical_formula_iupac     '[Ni (C8 H14 N6 S2)]'
_chemical_formula_weight     317.08
_chemical_melting_point_lt     468
_symmetry_cell_setting     triclinic
_symmetry_space_group_name_H-M     'P -1'
_symmetry_space_group_name_Hall     '-P 1'
loop_
    _symmetry_equiv_pos_as_xyz
    'x, y, z'
    '-x, -y, -z'
_cell_length_a     7.8928(3)
_cell_length_b     8.0378(3)
_cell_length_c     11.0889(4)
_cell_angle_alpha     69.7200(10)
_cell_angle_beta     75.2140(10)
_cell_angle_gamma     85.6930(10)
_cell_volume     637.96(4)
_cell_formula_units_Z     2
_cell_measurement_reflns_used     4799
_cell_measurement_theta_min     2.67
_cell_measurement_theta_max     28.32
_cell_measurement_temperature     296(2)
_exptl_crystal_description     prism
_exptl_crystal_colour     'dark-red'
_exptl_crystal_size_max     0.20
_exptl_crystal_size_mid     0.20
_exptl_crystal_size_min     0.20
_exptl_crystal_density_diffrn     1.651
_exptl_crystal_density_meas     ?
_exptl_crystal_density_method     'not measured'
_exptl_crystal_F_000     328
_exptl_absorpt_coefficient_mu     1.835
_exptl_absorpt_correction_type     multi-scan
_exptl_absorpt_process_details     '(SADABS; Bruker, 2005)'
_exptl_absorpt_correction_T_min     0.7105
_exptl_absorpt_correction_T_max     0.7105
_exptl_special_details     ?
_diffrn_ambient_temperature     296(2)
_diffrn_radiation_type     MoK\a
_diffrn_radiation_wavelength     0.71073
_diffrn_radiation_source     'fine-focus sealed tube'
_diffrn_radiation_monochromator     graphite
_diffrn_measurement_device_type     'Bruker APEXII CCD'
_diffrn_measurement_method     '\f and \w scans'
_diffrn_detector_area_resol_mean     ?
_diffrn_reflns_number     7275
_diffrn_reflns_av_R_equivalents     0.0109
_diffrn_reflns_av_sigmaI/netI     0.0132
_diffrn_reflns_theta_min     2.02
_diffrn_reflns_theta_max     28.00
_diffrn_reflns_theta_full     28.00
_diffrn_measured_fraction_theta_max     0.995
_diffrn_measured_fraction_theta_full     0.995
_diffrn_reflns_limit_h_min     -10
_diffrn_reflns_limit_h_max     10
_diffrn_reflns_limit_k_min     -10
_diffrn_reflns_limit_k_max     10
_diffrn_reflns_limit_l_min     -14
_diffrn_reflns_limit_l_max     14
_refine_special_details
;
 Refinement of F^2^ against ALL reflections.  The weighted R-factor wR and
 goodness of fit S are based on F^2^, conventional R-factors R are based
 on F, with F set to zero for negative F^2^. The threshold expression of
 F^2^ > 2sigma(F^2^) is used only for calculating R-factors(gt) etc. and is
 not relevant to the choice of reflections for refinement.  R-factors based
 on F^2^ are statistically about twice as large as those based on F, and R-
 factors based on ALL data will be even larger.
;
_reflns_number_total     3078
_reflns_number_gt     2833
_reflns_threshold_expression     'I>2\s(I)'
_refine_ls_structure_factor_coef     Fsqd
_refine_ls_matrix_type     full
_refine_ls_R_factor_all     0.0231
_refine_ls_R_factor_gt     0.0209
_refine_ls_wR_factor_gt     0.0572
_refine_ls_wR_factor_ref     0.0587
_refine_ls_goodness_of_fit_ref     0.994
_refine_ls_restrained_S_all     0.994
_refine_ls_number_reflns     3078
_refine_ls_number_parameters     156
_refine_ls_number_restraints     0
_refine_ls_hydrogen_treatment     constr
_refine_ls_weighting_scheme     calc
_refine_ls_weighting_details
         'calc w=1/[\s^2^(Fo^2^)+(0.0381P)^2^+0.1248P] where P=(Fo^2^+2Fc^2^)/3'
_atom_sites_solution_hydrogens     geom
_atom_sites_solution_primary     direct
_atom_sites_solution_secondary     difmap
_refine_ls_shift/su_max     0.001
_refine_ls_shift/su_mean     0.000
_refine_diff_density_max     0.277
_refine_diff_density_min     -0.210
_refine_ls_extinction_method     none
_refine_ls_extinction_coef     ?
loop_
    _atom_type_symbol
    _atom_type_description
    _atom_type_scat_dispersion_real
    _atom_type_scat_dispersion_imag
    _atom_type_scat_source
    'C' 'C' 0.0033 0.0016
                         'International Tables Vol C Tables 4.2.6.8 and 6.1.1.4'
    'H' 'H' 0.0000 0.0000
                         'International Tables Vol C Tables 4.2.6.8 and 6.1.1.4'
    'N' 'N' 0.0061 0.0033
                         'International Tables Vol C Tables 4.2.6.8 and 6.1.1.4'
    'S' 'S' 0.1246 0.1234
                         'International Tables Vol C Tables 4.2.6.8 and 6.1.1.4'
    'Ni' 'Ni' 0.3393 1.1124
                         'International Tables Vol C Tables 4.2.6.8 and 6.1.1.4'
_computing_data_collection     'APEX2 (Bruker, 2005)'
_computing_cell_refinement     'SAINT-Plus (Bruker, 2005)'
_computing_data_reduction     'SAINT-Plus (Bruker, 2005)'
_computing_structure_solution     'SHELXS97 (Sheldrick, 2008)'
_computing_structure_refinement     'SHELXL97 (Sheldrick, 2008)'
_computing_molecular_graphics     'SHELXTL (Sheldrick, 2008)'
_computing_publication_material
                             'SHELXTL (Sheldrick, 2008) and PLATON (Spek, 2009)'
loop_
    _atom_site_type_symbol
    _atom_site_label
    _atom_site_fract_x
    _atom_site_fract_y
    _atom_site_fract_z
    _atom_site_U_iso_or_equiv
    _atom_site_adp_type
    _atom_site_calc_flag
    _atom_site_refinement_flags
    _atom_site_occupancy
    _atom_site_symmetry_multiplicity
    _atom_site_disorder_assembly
    _atom_site_disorder_group
    Ni Ni1 0.74078(2) 0.65209(2) 0.792634(16) 0.02818(7) Uani d . 1 1 . .
    S S1 0.67960(5) 0.84581(4) 0.61696(4) 0.03729(9) Uani d . 1 1 . .
    S S2 0.69288(5) 0.85168(4) 0.88575(4) 0.03624(9) Uani d . 1 1 . .
    N N1 0.77048(15) 0.49799(14) 0.69038(11) 0.0297(2) Uani d . 1 1 . .
    N N2 0.65361(17) 0.51991(15) 0.60798(12) 0.0336(2) Uani d . 1 1 . .
    N N3 0.5029(2) 0.73756(19) 0.48368(16) 0.0567(4) Uani d . 1 1 . .
    H H1N3 0.4658 0.8503 0.4602 0.068 Uiso d R 1 1 . .
    H H2N3 0.4647 0.6561 0.4575 0.068 Uiso d R 1 1 . .
    N N4 0.75863(15) 0.48253(15) 0.96705(12) 0.0314(2) Uani d . 1 1 . .
    N N5 0.66994(18) 0.53312(16) 1.07736(12) 0.0381(3) Uani d . 1 1 . .
    N N6 0.57514(19) 0.76724(18) 1.14636(13) 0.0432(3) Uani d . 1 1 . .
    H H1N6 0.5353 0.6876 1.2274 0.052 Uiso d R 1 1 . .
    H H2N6 0.5298 0.8801 1.1246 0.052 Uiso d R 1 1 . .
    C C1 0.6069(2) 0.68543(18) 0.56807(14) 0.0350(3) Uani d . 1 1 . .
    C C2 0.64152(18) 0.70094(18) 1.04654(14) 0.0321(3) Uani d . 1 1 . .
    C C3 0.8992(2) 0.2587(2) 0.60870(16) 0.0427(3) Uani d . 1 1 . .
    H H3A 0.8689 0.3227 0.5264 0.064 Uiso calc R 1 1 . .
    H H3B 0.8197 0.1599 0.6581 0.064 Uiso calc R 1 1 . .
    H H3C 1.0167 0.2163 0.5910 0.064 Uiso calc R 1 1 . .
    C C4 0.88697(18) 0.37854(18) 0.68727(14) 0.0321(3) Uani d . 1 1 . .
    C C5 1.01427(19) 0.3582(2) 0.77028(16) 0.0389(3) Uani d . 1 1 . .
    H H5A 1.0445 0.4742 0.7680 0.047 Uiso calc R 1 1 . .
    H H5B 1.1207 0.3055 0.7337 0.047 Uiso calc R 1 1 . .
    C C6 0.9390(2) 0.24249(19) 0.91302(16) 0.0376(3) Uani d . 1 1 . .
    H H6A 0.8753 0.1449 0.9115 0.045 Uiso calc R 1 1 . .
    H H6B 1.0366 0.1917 0.9514 0.045 Uiso calc R 1 1 . .
    C C7 0.82010(18) 0.32434(18) 1.00507(15) 0.0336(3) Uani d . 1 1 . .
    C C8 0.7864(2) 0.2088(2) 1.14834(17) 0.0457(4) Uani d . 1 1 . .
    H H8A 0.6655 0.2164 1.1913 0.069 Uiso calc R 1 1 . .
    H H8B 0.8593 0.2480 1.1909 0.069 Uiso calc R 1 1 . .
    H H8C 0.8131 0.0881 1.1543 0.069 Uiso calc R 1 1 . .
loop_
    _atom_site_aniso_label
    _atom_site_aniso_U_11
    _atom_site_aniso_U_22
    _atom_site_aniso_U_33
    _atom_site_aniso_U_12
    _atom_site_aniso_U_13
    _atom_site_aniso_U_23
    Ni1 0.03387(10) 0.02086(9) 0.03506(10) 0.00579(6) -0.01551(7) -0.01199(7)
    S1 0.0556(2) 0.02174(16) 0.04102(19) 0.00748(14) -0.02323(16) -0.01184(14)
    S2 0.0531(2) 0.02249(16) 0.03655(18) 0.00501(14) -0.01499(15) -0.01232(13)
    N1 0.0350(6) 0.0238(5) 0.0344(6) 0.0044(4) -0.0139(4) -0.0118(4)
    N2 0.0452(6) 0.0261(5) 0.0369(6) 0.0078(5) -0.0209(5) -0.0136(5)
    N3 0.0945(12) 0.0322(7) 0.0674(9) 0.0223(7) -0.0587(9) -0.0231(7)
    N4 0.0343(6) 0.0259(5) 0.0382(6) 0.0036(4) -0.0154(5) -0.0119(5)
    N5 0.0465(7) 0.0305(6) 0.0376(6) 0.0068(5) -0.0131(5) -0.0111(5)
    N6 0.0557(8) 0.0364(7) 0.0375(7) 0.0089(6) -0.0092(6) -0.0156(5)
    C1 0.0487(8) 0.0267(6) 0.0352(7) 0.0080(6) -0.0181(6) -0.0132(5)
    C2 0.0335(6) 0.0296(6) 0.0371(7) 0.0023(5) -0.0138(5) -0.0129(5)
    C3 0.0498(9) 0.0348(7) 0.0471(8) 0.0102(6) -0.0098(7) -0.0219(7)
    C4 0.0337(6) 0.0249(6) 0.0372(7) 0.0026(5) -0.0084(5) -0.0106(5)
    C5 0.0307(6) 0.0355(7) 0.0549(9) 0.0079(5) -0.0151(6) -0.0190(7)
    C6 0.0402(7) 0.0279(7) 0.0519(8) 0.0116(6) -0.0239(6) -0.0158(6)
    C7 0.0341(6) 0.0259(6) 0.0448(7) 0.0034(5) -0.0200(6) -0.0105(6)
    C8 0.0503(9) 0.0325(7) 0.0487(9) 0.0077(6) -0.0185(7) -0.0038(6)
_geom_special_details
;
 All esds (except the esd in the dihedral angle between two l.s. planes)
 are estimated using the full covariance matrix.  The cell esds are taken
 into account individually in the estimation of esds in distances, angles
 and torsion angles; correlations between esds in cell parameters are only
 used when they are defined by crystal symmetry.  An approximate (isotropic)
 treatment of cell esds is used for estimating esds involving l.s. planes.
;
loop_
    _geom_bond_atom_site_label_1
    _geom_bond_atom_site_label_2
    _geom_bond_site_symmetry_2
    _geom_bond_distance
    _geom_bond_publ_flag
    Ni1 N1 . 1.9155(11) ?
    Ni1 N4 . 1.9751(12) ?
    Ni1 S2 . 2.1542(4) ?
    Ni1 S1 . 2.1718(4) ?
    S1 C1 . 1.7434(14) ?
    S2 C2 . 1.7374(15) ?
    N1 C4 . 1.2816(18) ?
    N1 N2 . 1.4181(15) ?
    N2 C1 . 1.3051(17) ?
    N3 C1 . 1.3392(19) ?
    N3 H1N3 . 0.9003 ?
    N3 H2N3 . 0.9003 ?
    N4 C7 . 1.2923(17) ?
    N4 N5 . 1.4202(17) ?
    N5 C2 . 1.2887(18) ?
    N6 C2 . 1.3619(18) ?
    N6 H1N6 . 0.8959 ?
    N6 H2N6 . 0.9237 ?
    C3 C4 . 1.490(2) ?
    C3 H3A . 0.9600 ?
    C3 H3B . 0.9600 ?
    C3 H3C . 0.9600 ?
    C4 C5 . 1.4922(19) ?
    C5 C6 . 1.518(2) ?
    C5 H5A . 0.9700 ?
    C5 H5B . 0.9700 ?
    C6 C7 . 1.496(2) ?
    C6 H6A . 0.9700 ?
    C6 H6B . 0.9700 ?
    C7 C8 . 1.502(2) ?
    C8 H8A . 0.9600 ?
    C8 H8B . 0.9600 ?
    C8 H8C . 0.9600 ?
loop_
    _geom_angle_atom_site_label_1
    _geom_angle_atom_site_label_2
    _geom_angle_atom_site_label_3
    _geom_angle_site_symmetry_1
    _geom_angle_site_symmetry_3
    _geom_angle
    _geom_angle_publ_flag
    N1 Ni1 N4 . . 101.11(5) ?
    N1 Ni1 S2 . . 171.94(3) ?
    N4 Ni1 S2 . . 86.61(3) ?
    N1 Ni1 S1 . . 83.28(3) ?
    N4 Ni1 S1 . . 170.95(4) ?
    S2 Ni1 S1 . . 88.755(14) ?
    C1 S1 Ni1 . . 93.57(5) ?
    C2 S2 Ni1 . . 94.83(5) ?
    C4 N1 N2 . . 116.52(11) ?
    C4 N1 Ni1 . . 126.65(10) ?
    N2 N1 Ni1 . . 116.82(8) ?
    C1 N2 N1 . . 109.69(11) ?
    C1 N3 H1N3 . . 119.4 ?
    C1 N3 H2N3 . . 118.7 ?
    H1N3 N3 H2N3 . . 121.7 ?
    C7 N4 N5 . . 111.17(12) ?
    C7 N4 Ni1 . . 133.49(10) ?
    N5 N4 Ni1 . . 114.93(8) ?
    C2 N5 N4 . . 113.32(12) ?
    C2 N6 H1N6 . . 116.4 ?
    C2 N6 H2N6 . . 117.9 ?
    H1N6 N6 H2N6 . . 120.2 ?
    N2 C1 N3 . . 119.68(13) ?
    N2 C1 S1 . . 122.47(11) ?
    N3 C1 S1 . . 117.82(11) ?
    N5 C2 N6 . . 118.33(13) ?
    N5 C2 S2 . . 124.34(11) ?
    N6 C2 S2 . . 117.25(11) ?
    C4 C3 H3A . . 109.5 ?
    C4 C3 H3B . . 109.5 ?
    H3A C3 H3B . . 109.5 ?
    C4 C3 H3C . . 109.5 ?
    H3A C3 H3C . . 109.5 ?
    H3B C3 H3C . . 109.5 ?
    N1 C4 C5 . . 117.00(12) ?
    N1 C4 C3 . . 123.93(13) ?
    C5 C4 C3 . . 119.06(13) ?
    C4 C5 C6 . . 111.47(12) ?
    C4 C5 H5A . . 109.3 ?
    C6 C5 H5A . . 109.3 ?
    C4 C5 H5B . . 109.3 ?
    C6 C5 H5B . . 109.3 ?
    H5A C5 H5B . . 108.0 ?
    C7 C6 C5 . . 118.83(12) ?
    C7 C6 H6A . . 107.6 ?
    C5 C6 H6A . . 107.6 ?
    C7 C6 H6B . . 107.6 ?
    C5 C6 H6B . . 107.6 ?
    H6A C6 H6B . . 107.0 ?
    N4 C7 C8 . . 122.59(14) ?
    N4 C7 C6 . . 123.82(13) ?
    C8 C7 C6 . . 113.50(12) ?
    C7 C8 H8A . . 109.5 ?
    C7 C8 H8B . . 109.5 ?
    H8A C8 H8B . . 109.5 ?
    C7 C8 H8C . . 109.5 ?
    H8A C8 H8C . . 109.5 ?
    H8B C8 H8C . . 109.5 ?
loop_
    _geom_torsion_atom_site_label_1
    _geom_torsion_atom_site_label_2
    _geom_torsion_atom_site_label_3
    _geom_torsion_atom_site_label_4
    _geom_torsion_site_symmetry_1
    _geom_torsion_site_symmetry_2
    _geom_torsion_site_symmetry_3
    _geom_torsion_site_symmetry_4
    _geom_torsion
    _geom_torsion_publ_flag
    N1 Ni1 S1 C1 . . . . 26.73(7) ?
    S2 Ni1 S1 C1 . . . . -152.05(6) ?
    N4 Ni1 S2 C2 . . . . -17.03(6) ?
    S1 Ni1 S2 C2 . . . . 155.19(5) ?
    N4 Ni1 N1 C4 . . . . -46.03(13) ?
    S1 Ni1 N1 C4 . . . . 141.98(12) ?
    N4 Ni1 N1 N2 . . . . 135.05(9) ?
    S1 Ni1 N1 N2 . . . . -36.94(9) ?
    C4 N1 N2 C1 . . . . -148.40(13) ?
    Ni1 N1 N2 C1 . . . . 30.63(15) ?
    N1 Ni1 N4 C7 . . . . 18.12(14) ?
    S2 Ni1 N4 C7 . . . . -164.20(13) ?
    N1 Ni1 N4 N5 . . . . -153.75(9) ?
    S2 Ni1 N4 N5 . . . . 23.93(9) ?
    C7 N4 N5 C2 . . . . 165.09(13) ?
    Ni1 N4 N5 C2 . . . . -21.23(15) ?
    N1 N2 C1 N3 . . . . 176.82(15) ?
    N1 N2 C1 S1 . . . . -1.41(18) ?
    Ni1 S1 C1 N2 . . . . -21.81(14) ?
    Ni1 S1 C1 N3 . . . . 159.93(14) ?
    N4 N5 C2 N6 . . . . -172.75(12) ?
    N4 N5 C2 S2 . . . . 3.74(18) ?
    Ni1 S2 C2 N5 . . . . 12.62(13) ?
    Ni1 S2 C2 N6 . . . . -170.86(11) ?
    N2 N1 C4 C5 . . . . 178.11(12) ?
    Ni1 N1 C4 C5 . . . . -0.80(19) ?
    N2 N1 C4 C3 . . . . -3.2(2) ?
    Ni1 N1 C4 C3 . . . . 177.87(11) ?
    N1 C4 C5 C6 . . . . 83.18(16) ?
    C3 C4 C5 C6 . . . . -95.57(16) ?
    C4 C5 C6 C7 . . . . -82.08(16) ?
    N5 N4 C7 C8 . . . . 4.41(19) ?
    Ni1 N4 C7 C8 . . . . -167.68(11) ?
    N5 N4 C7 C6 . . . . -171.94(13) ?
    Ni1 N4 C7 C6 . . . . 16.0(2) ?
    C5 C6 C7 N4 . . . . 9.3(2) ?
    C5 C6 C7 C8 . . . . -167.36(13) ?
loop_
    _geom_hbond_atom_site_label_D
    _geom_hbond_atom_site_label_H
    _geom_hbond_atom_site_label_A
    _geom_hbond_site_symmetry_A
    _geom_hbond_distance_DH
    _geom_hbond_distance_HA
    _geom_hbond_distance_DA
    _geom_hbond_angle_DHA
    _geom_hbond_publ_flag
    N3 H2N3 N2 2_666 0.90 2.16 3.054(2) 173 yes
    N3 H1N3 S1 2_676 0.90 2.58 3.4699(17) 171 yes
    N6 H1N6 N2 2_667 0.90 2.28 3.1248(19) 156 yes
    N6 H2N6 S2 2_677 0.92 2.67 3.5552(16) 162 yes
    C3 H3B S2 1_545 0.96 2.87 3.7513(17) 152 yes
