# Supplementary material for: [Hexane-2,5-dione bis­(thio­semi­carba­zon­ato)]nickel(II)
Source: Acta Crystallogr Sect E Struct Rep Online. 2013 May 15;69(Pt 6):m322. doi: 10.1107/S1600536813012816 (PMC3684884; doi:10.1107/S1600536813012816)
Supplement: Supplementary file 2 [file e-69-0m322-Isup2.hkl]

# 
# h,k,l, Fc-squared, Fo-squared, sigma(Fo-squared) and status flag 
# 
data_I
_shelx_title ' a in P-1' 
_shelx_refln_list_code          4 
_shelx_F_calc_maximum      124.11 
_exptl_crystal_F_000       328.00 
_reflns_d_resolution_high  0.7571 
 
loop_ 
 _symmetry_equiv_pos_as_xyz 
 'x, y, z' 
 '-x, -y, -z' 
 
_cell_length_a     7.8928 
_cell_length_b     8.0378 
_cell_length_c    11.0889 
_cell_angle_alpha  69.720 
_cell_angle_beta   75.214 
_cell_angle_gamma  85.693 
 
_shelx_F_squared_multiplier     1.000 
 
loop_ 
 _refln_index_h 
 _refln_index_k 
 _refln_index_l 
 _refln_F_squared_calc 
 _refln_F_squared_meas 
 _refln_F_squared_sigma 
 _refln_observed_status 
   1   0   0      803.73      863.41      4.47 o 
   2   0   0     7145.76     7485.42     48.95 o 
   3   0   0     1847.79     2049.17     21.13 o 
   4   0   0      862.52      850.83      6.27 o 
   5   0   0      473.88      463.82      4.05 o 
   6   0   0       70.19       75.28      1.54 o 
   7   0   0        7.27        8.91      1.56 o 
   8   0   0       36.10       33.89      1.38 o 
   9   0   0        6.49        5.28      2.54 o 
  10   0   0       13.00       11.74      2.00 o 
 -10   1   0       34.64       33.82      2.92 o 
  -9   1   0       27.99       28.53      1.39 o 
  -8   1   0       62.24       65.21      1.75 o 
  -7   1   0        1.21        2.06      0.78 o 
  -6   1   0       17.03       14.99      0.91 o 
  -5   1   0       15.33       10.11      2.06 o 
  -4   1   0       68.74       55.50      1.16 o 
  -3   1   0     1013.99     1045.26      7.24 o 
  -2   1   0     3371.75     3376.01     22.69 o 
  -1   1   0     3547.87     3776.74     28.95 o 
   0   1   0     4902.50     4988.81     35.65 o 
   1   1   0     6150.11     6460.38     71.63 o 
   2   1   0    13247.62    13211.42    150.58 o 
   3   1   0     1261.83     1277.36     10.55 o 
   4   1   0     2156.37     2106.24     23.12 o 
   5   1   0      429.21      392.03      5.70 o 
   6   1   0      801.01      812.11      6.52 o 
   7   1   0       31.76       34.57      1.26 o 
   8   1   0      436.36      443.28      5.87 o 
   9   1   0       27.38       25.83      1.85 o 
  10   1   0       28.85       33.71      2.12 o 
  -9   2   0       91.76       95.37      3.30 o 
  -8   2   0       19.54       19.09      1.15 o 
  -7   2   0      328.29      335.28      3.65 o 
  -6   2   0       31.62       28.29      1.70 o 
  -5   2   0      553.50      560.07      4.74 o 
  -4   2   0      136.47      121.13      1.63 o 
  -3   2   0      659.84      699.02      5.18 o 
  -2   2   0      421.10      480.13      3.60 o 
  -1   2   0        4.50        2.43      0.31 o 
   0   2   0     4195.74     4335.67     29.08 o 
   1   2   0      178.47      187.81      6.51 o 
   2   2   0      110.99      117.07      1.84 o 
   3   2   0      368.16      373.44      4.07 o 
   4   2   0      189.86      163.73      2.11 o 
   5   2   0     1176.74     1149.95      8.36 o 
   6   2   0      151.52      154.80      2.03 o 
   7   2   0      578.75      566.11     10.76 o 
   8   2   0       43.67       40.67      2.08 o 
   9   2   0      258.88      269.05      5.38 o 
  -9   3   0      111.57      113.57      3.10 o 
  -8   3   0      365.48      373.69      6.53 o 
  -7   3   0      124.33      121.71      2.82 o 
  -6   3   0      678.92      667.05      5.66 o 
  -5   3   0      254.58      266.53      2.81 o 
  -4   3   0     1471.68     1415.31      9.93 o 
  -3   3   0     1722.63     1829.64     14.74 o 
  -1   3   0     2111.76     2245.74     14.81 o 
   0   3   0      114.55      137.46      1.58 o 
   2   3   0       71.49       71.64      0.85 o 
   3   3   0      100.07       87.57      1.84 o 
   4   3   0        3.83        3.40      0.77 o 
   5   3   0       43.89       47.36      1.84 o 
   6   3   0      350.58      339.72      4.77 o 
   7   3   0       10.81        8.57      1.33 o 
   8   3   0      227.43      223.20      4.18 o 
   9   3   0       57.04       49.70      2.38 o 
  -9   4   0      154.57      156.79      3.74 o 
  -8   4   0        0.25       -1.15      1.09 o 
  -7   4   0     1251.37     1261.71     12.51 o 
  -6   4   0       39.58       40.76      1.84 o 
  -5   4   0     1522.65     1515.92     10.88 o 
  -4   4   0      780.33      755.10     11.57 o 
  -3   4   0     1307.08     1294.17      9.19 o 
  -2   4   0     2034.41     1889.07     12.79 o 
   1   4   0       41.23       43.69      1.04 o 
   2   4   0      551.41      502.65      4.97 o 
   3   4   0       53.72       59.03      2.31 o 
   4   4   0       18.11       15.49      1.77 o 
   5   4   0        9.66       11.00      1.22 o 
   6   4   0       25.15       23.52      1.55 o 
   7   4   0        9.96        9.84      1.44 o 
   8   4   0       19.38       19.01      4.77 o 
   9   4   0       26.18       23.77      1.96 o 
  -8   5   0       70.33       69.62      2.66 o 
  -7   5   0      102.01       99.45      2.82 o 
  -6   5   0      104.17      103.53      3.30 o 
  -5   5   0      472.61      441.13      5.69 o 
  -4   5   0      912.96      869.02      8.95 o 
  -3   5   0      990.69     1026.52      7.69 o 
  -2   5   0      603.60      574.97      4.83 o 
  -1   5   0     1883.07     1871.05     12.95 o 
   0   5   0      336.26      378.82      3.60 o 
   1   5   0     3536.37     3447.75     22.78 o 
   2   5   0        5.63        6.53      1.07 o 
   3   5   0     1159.63     1153.22      9.16 o 
   4   5   0      553.16      532.06      6.40 o 
   5   5   0      176.50      168.08      6.07 o 
   6   5   0       77.94       75.54      3.07 o 
   7   5   0        0.77        0.50      1.14 o 
   8   5   0        3.05        4.03      1.39 o 
  -8   6   0      103.80      105.55      3.31 o 
  -7   6   0       23.21       21.91      1.84 o 
  -6   6   0        1.51        1.76      1.14 o 
  -5   6   0      132.93      125.28      3.10 o 
  -4   6   0       28.16       32.97      1.90 o 
  -3   6   0      185.68      176.73      3.42 o 
  -2   6   0     1159.92     1136.56      9.28 o 
  -1   6   0      282.95      277.97      3.96 o 
   0   6   0     2316.00     2340.86     16.18 o 
   1   6   0        6.68        9.87      2.47 o 
   2   6   0     2841.61     2859.92     19.43 o 
   3   6   0      831.66      813.73     12.99 o 
   4   6   0      618.17      595.56      7.17 o 
   5   6   0      429.68      412.30      7.84 o 
   6   6   0        3.19        1.62      1.22 o 
   7   6   0       97.17      104.80      3.19 o 
  -7   7   0        9.16        8.59      1.62 o 
  -6   7   0      265.93      274.70      6.07 o 
  -5   7   0      163.52      145.04      3.48 o 
  -4   7   0       11.11       16.41      1.63 o 
  -3   7   0      137.51      118.82      2.99 o 
  -2   7   0        2.29        7.94      2.84 o 
  -1   7   0       58.38       62.49      1.62 o 
   0   7   0       90.06       88.52      2.00 o 
   1   7   0      761.53      764.58      7.10 o 
   2   7   0      279.22      293.44      8.76 o 
   3   7   0      125.95      125.94      3.10 o 
   4   7   0      846.51      816.54      9.24 o 
   5   7   0       50.89       50.99      2.43 o 
   6   7   0      286.18      272.36      6.46 o 
   7   7   0        1.28        1.67      1.44 o 
  -6   8   0       13.68       12.99      1.85 o 
  -5   8   0      449.88      473.56      6.90 o 
  -4   8   0      170.09      165.46      3.80 o 
  -3   8   0       51.25       64.10      2.54 o 
  -2   8   0       73.58       80.55      2.49 o 
  -1   8   0        5.55        5.26      1.18 o 
   0   8   0      218.09      215.09      2.99 o 
   1   8   0        4.73        5.20      0.86 o 
   2   8   0        1.83        1.49      1.11 o 
   3   8   0        3.27        3.82      1.25 o 
   4   8   0        0.13       -0.74      1.18 o 
   5   8   0       21.73       20.22      1.88 o 
  -4   9   0      248.98      248.13      5.30 o 
  -3   9   0      413.75      434.80     12.45 o 
  -2   9   0      156.88      151.13      3.84 o 
  -1   9   0      453.48      471.24      6.51 o 
   0   9   0        2.89        4.88      1.18 o 
   1   9   0      214.67      213.16      5.38 o 
   2   9   0       64.03       65.07      3.69 o 
   3   9   0       51.93       50.71      2.44 o 
   4   9   0        2.51        1.41      1.54 o 
  -3  -9   1        7.07        6.79      1.57 o 
  -2  -9   1      154.58      151.25      3.74 o 
  -1  -9   1       82.65       81.93      4.15 o 
   0  -9   1      295.48      302.36      7.53 o 
   1  -9   1        1.01        0.57      2.77 o 
   2  -9   1      328.53      327.61      7.38 o 
   3  -9   1       87.38       86.93      2.99 o 
  -5  -8   1        0.49       -0.76      1.36 o 
  -4  -8   1        3.20        3.69      2.08 o 
  -3  -8   1       16.87       15.82      1.68 o 
  -2  -8   1       40.40       41.32      2.12 o 
  -1  -8   1       37.91       34.01      3.15 o 
   0  -8   1       16.10       16.44      1.17 o 
   1  -8   1      184.45      189.73      3.79 o 
   2  -8   1       97.97       91.79      2.69 o 
   3  -8   1      347.33      336.20      5.84 o 
   4  -8   1      225.98      226.82      4.46 o 
   5  -8   1       22.67       23.58      2.12 o 
  -6  -7   1        0.06       -1.25      1.33 o 
  -5  -7   1      244.30      231.46      8.45 o 
  -4  -7   1        4.34        3.51      1.25 o 
  -3  -7   1      287.82      266.92      4.51 o 
  -2  -7   1       91.11       92.70      3.23 o 
  -1  -7   1       22.25       24.64      1.22 o 
   0  -7   1      100.03      103.23      2.03 o 
   1  -7   1        8.31       11.72      0.97 o 
   2  -7   1        3.24        1.98      1.11 o 
   3  -7   1       65.28       67.58      2.43 o 
   4  -7   1       15.12       16.09      1.62 o 
   5  -7   1      144.39      144.66      3.53 o 
   6  -7   1        0.89       -0.77      1.38 o 
   7  -7   1      140.90      153.02      3.96 o 
  -7  -6   1        0.37        0.95      1.33 o 
  -6  -6   1      140.38      144.90      5.00 o 
  -5  -6   1       22.30       24.54      1.81 o 
  -4  -6   1      619.34      603.20     11.53 o 
  -3  -6   1      824.95      784.43      8.53 o 
  -2  -6   1      979.81      968.06      7.66 o 
  -1  -6   1     1106.92     1109.57      8.60 o 
   0  -6   1       59.25       59.22      4.03 o 
   1  -6   1      946.59      957.99      7.61 o 
   2  -6   1        3.21        4.32      0.73 o 
   3  -6   1       97.93       98.83      2.55 o 
   4  -6   1       76.42       69.00      2.54 o 
   5  -6   1       70.91       69.18      2.44 o 
   6  -6   1       19.70       15.17      2.23 o 
   7  -6   1        7.67        7.07      1.46 o 
   8  -6   1       69.86       74.09      2.88 o 
  -8  -5   1        0.24       -0.78      1.31 o 
  -7  -5   1       32.46       35.88      2.18 o 
  -6  -5   1        2.97        4.30      2.15 o 
  -5  -5   1      307.57      292.78      4.61 o 
  -4  -5   1       60.69       54.02      3.15 o 
  -3  -5   1      386.54      367.20      3.48 o 
  -2  -5   1     1915.52     1924.23     14.75 o 
  -1  -5   1       66.19       67.33      1.81 o 
   0  -5   1     2257.71     2202.17     15.09 o 
   1  -5   1      156.94      152.75      2.73 o 
   2  -5   1     1560.17     1614.11     19.73 o 
   3  -5   1      230.41      221.69      2.35 o 
   4  -5   1      768.19      709.92      7.76 o 
   5  -5   1      168.54      151.31      4.38 o 
   6  -5   1      232.30      216.65      3.96 o 
   7  -5   1       15.28       14.43      1.57 o 
   8  -5   1       22.51       23.40      1.96 o 
  -8  -4   1       16.14       14.33      1.66 o 
  -7  -4   1       44.26       44.16      2.03 o 
  -6  -4   1        4.59        4.08      1.11 o 
  -5  -4   1       12.02       11.10      1.29 o 
  -4  -4   1       87.07       86.71      4.53 o 
  -3  -4   1      403.19      388.13      3.62 o 
  -2  -4   1      105.37      105.31      1.63 o 
  -1  -4   1     1477.84     1433.15     10.05 o 
   0  -4   1        3.70        5.38      1.41 o 
   1  -4   1     2405.69     2318.55     15.55 o 
   2  -4   1      626.13      626.49      4.92 o 
   3  -4   1      995.67      954.68      9.17 o 
   4  -4   1      603.23      616.02      7.07 o 
   5  -4   1      365.80      351.99      4.77 o 
   6  -4   1     1010.16     1013.73     10.41 o 
   7  -4   1       60.49       56.50      2.28 o 
   8  -4   1       38.52       37.25      2.06 o 
   9  -4   1        6.56        6.57      1.46 o 
  -9  -3   1       15.20       17.15      1.77 o 
  -8  -3   1       11.68       12.37      1.48 o 
  -7  -3   1      307.43      290.39      5.61 o 
  -6  -3   1       13.64       12.45      1.29 o 
  -5  -3   1      200.44      194.72      3.92 o 
  -4  -3   1       49.68       55.46      1.84 o 
  -3  -3   1        3.43        3.66      0.39 o 
  -2  -3   1       59.13       58.41      1.07 o 
  -1  -3   1        5.13        5.23      0.45 o 
   0  -3   1      425.94      400.21      4.18 o 
   1  -3   1      205.97      222.36      2.13 o 
   2  -3   1      700.89      725.54      4.47 o 
   3  -3   1      574.65      527.75      6.07 o 
   4  -3   1      383.84      351.00      3.93 o 
   5  -3   1      691.17      679.37      5.44 o 
   6  -3   1        6.52        7.79      0.72 o 
   7  -3   1      566.66      540.33      6.56 o 
   8  -3   1       15.52       16.81      3.61 o 
   9  -3   1      143.05      152.23      3.58 o 
  -9  -2   1      121.76      123.68      5.15 o 
  -8  -2   1      180.07      179.68      3.68 o 
  -7  -2   1       10.00        6.61      1.14 o 
  -6  -2   1      795.10      766.97      7.19 o 
  -5  -2   1      125.37      126.05      4.38 o 
  -4  -2   1      900.42      887.36      8.45 o 
  -3  -2   1       98.93       92.73      1.80 o 
  -2  -2   1      697.63      683.42      4.97 o 
  -1  -2   1        4.85        5.15      0.45 o 
   0  -2   1       10.04       12.30      0.92 o 
   1  -2   1       50.13       51.11      0.64 o 
   2  -2   1      996.51     1053.17      9.06 o 
   3  -2   1       86.26       86.42      0.88 o 
   4  -2   1      189.54      172.64      2.68 o 
   5  -2   1      170.66      167.71      2.14 o 
   6  -2   1      505.77      492.78      4.42 o 
   7  -2   1        0.65        0.85      0.63 o 
   8  -2   1       16.06       15.55      1.41 o 
   9  -2   1       45.81       49.48      2.17 o 
  10  -2   1       43.46       49.64      2.34 o 
  -9  -1   1      129.23      134.15      3.30 o 
  -8  -1   1        1.14       -0.46      1.07 o 
  -7  -1   1      605.77      610.25      6.09 o 
  -6  -1   1        0.85        0.33      0.64 o 
  -5  -1   1     1153.52     1099.38      8.12 o 
  -4  -1   1      470.65      446.16      3.77 o 
  -3  -1   1     1460.19     1496.21     10.14 o 
  -2  -1   1     3418.83     3414.25     23.25 o 
  -1  -1   1     3508.77     3748.94     21.70 o 
   0  -1   1      795.31      923.91      6.12 o 
   2  -1   1     3458.11     3598.32     20.36 o 
   3  -1   1       44.05       48.83      1.22 o 
   4  -1   1      188.22      196.96      2.05 o 
   5  -1   1      154.60      161.23      3.34 o 
   6  -1   1      234.25      224.94      2.65 o 
   7  -1   1      390.24      376.53      3.87 o 
   8  -1   1        8.55        9.20      1.81 o 
   9  -1   1       39.28       40.49      3.46 o 
  10  -1   1       13.91       10.76      2.15 o 
  -9   0   1        2.63        1.95      1.14 o 
  -8   0   1        0.49        0.82      0.74 o 
  -7   0   1      108.87      106.03      2.78 o 
  -6   0   1      389.53      362.83      3.69 o 
  -5   0   1      429.57      427.66      7.75 o 
  -4   0   1     2080.82     2108.39     14.16 o 
  -3   0   1     1384.71     1367.74     11.75 o 
  -2   0   1     2382.91     2466.11     16.55 o 
  -1   0   1    11777.54    11757.79    174.39 o 
   0   0   1     1260.20     1321.24      7.75 o 
   1   0   1     6723.23     6811.71     48.23 o 
   2   0   1      912.76      960.20      7.63 o 
   3   0   1     3529.19     3493.30     23.13 o 
   4   0   1      269.90      281.05      2.66 o 
   5   0   1      197.81      208.47      2.37 o 
   6   0   1       79.20       81.28      1.59 o 
   7   0   1      299.33      304.69      3.37 o 
   8   0   1        9.05        8.77      1.01 o 
   9   0   1       68.05       68.18      2.34 o 
  10   0   1        0.99       -0.61      1.69 o 
  -9   1   1        0.02        0.24      0.83 o 
  -8   1   1       16.59       15.05      1.09 o 
  -7   1   1       40.14       36.87      1.36 o 
  -6   1   1        3.24        3.99      0.77 o 
  -5   1   1        1.38        2.52      0.59 o 
  -4   1   1      325.16      312.50      3.11 o 
  -2   1   1     4987.59     5043.32     33.63 o 
  -1   1   1        4.33        5.57      0.32 o 
   0   1   1     2556.50     2723.68     12.71 o 
   1   1   1     2641.33     2724.20     15.79 o 
   2   1   1    15403.48    15252.82    105.43 o 
   3   1   1     2133.62     2173.31     14.37 o 
   4   1   1     3267.75     3435.45     27.84 o 
   5   1   1      760.67      732.29      8.59 o 
   6   1   1      402.96      382.84      3.67 o 
   7   1   1      243.67      244.71      4.21 o 
   8   1   1       31.09       32.00      1.84 o 
   9   1   1       62.92       70.29      2.44 o 
  10   1   1       13.56       15.29      3.54 o 
  -9   2   1      100.68      110.13      6.46 o 
  -8   2   1      182.90      184.33      2.40 o 
  -7   2   1       62.44       61.43      2.55 o 
  -6   2   1      262.57      266.01      3.42 o 
  -5   2   1       39.35       39.62      2.11 o 
  -4   2   1        6.74        6.29      0.72 o 
  -3   2   1      116.15      128.67      1.57 o 
  -2   2   1      255.73      270.09      2.32 o 
  -1   2   1     1054.01     1131.65      8.58 o 
   0   2   1      113.31      117.12      1.24 o 
   1   2   1        7.91        8.09      0.36 o 
   2   2   1      223.46      253.04      2.82 o 
   3   2   1     1036.35     1029.74      9.01 o 
   4   2   1     3387.63     3506.22     22.89 o 
   5   2   1       10.61       10.99      0.89 o 
   6   2   1     1221.18     1222.48      8.96 o 
   7   2   1        2.67        4.03      1.23 o 
   8   2   1      230.26      227.05      4.02 o 
   9   2   1        6.80        7.54      1.36 o 
  10   2   1       56.71       57.11      2.50 o 
  -9   3   1       62.86       74.68      2.60 o 
  -8   3   1       87.93       82.42      5.38 o 
  -7   3   1      473.34      468.36      5.98 o 
  -6   3   1       32.39       31.86      1.24 o 
  -5   3   1     1251.04     1233.37     11.84 o 
  -4   3   1       95.88       90.39      1.46 o 
  -3   3   1      662.53      629.87      5.46 o 
  -2   3   1      203.46      197.37      2.07 o 
  -1   3   1      676.85      699.52      5.14 o 
   0   3   1      407.17      447.25      3.52 o 
   1   3   1       11.54        9.51      2.06 o 
   2   3   1      384.74      444.38      2.87 o 
   3   3   1      322.96      302.93      3.69 o 
   4   3   1        4.48        4.92      0.85 o 
   5   3   1      348.33      333.88      5.92 o 
   6   3   1      163.56      166.06      3.08 o 
   7   3   1      193.36      190.78      4.00 o 
   8   3   1       26.37       25.08      1.79 o 
   9   3   1       20.48       17.83      1.77 o 
  -9   4   1       74.23       82.88      2.82 o 
  -8   4   1      316.23      313.94     10.61 o 
  -7   4   1       15.15       16.00      1.61 o 
  -6   4   1      971.43      964.87      7.69 o 
  -5   4   1        3.21        6.67      1.07 o 
  -4   4   1      777.79      785.15      6.21 o 
  -3   4   1      710.57      692.91      5.57 o 
  -2   4   1      928.54      918.58      6.78 o 
  -1   4   1     1026.30      975.32      8.84 o 
   0   4   1      142.67      129.70      1.68 o 
   1   4   1     1293.21     1384.61      9.61 o 
   2   4   1        4.25        3.54      0.80 o 
   4   4   1      197.19      199.27      3.26 o 
   5   4   1       47.47       49.01      1.88 o 
   6   4   1        0.99        1.90      0.99 o 
   7   4   1       54.21       50.21      2.14 o 
   8   4   1        4.68        3.78      2.61 o 
   9   4   1        8.93        7.01      1.51 o 
  -8   5   1        0.61        1.23      1.30 o 
  -7   5   1      121.47      128.73      3.24 o 
  -6   5   1      293.99      280.36      4.53 o 
  -5   5   1      985.92      976.53     10.53 o 
  -4   5   1      360.52      356.44      5.41 o 
  -3   5   1     1179.25     1154.91      8.56 o 
  -2   5   1     1048.80     1019.71      7.64 o 
  -1   5   1     1096.51     1118.56      8.24 o 
   0   5   1     2562.06     2538.19     17.04 o 
   1   5   1        1.29        4.03      0.61 o 
   2   5   1      982.84      938.39      8.27 o 
   3   5   1        2.79        2.73      0.37 o 
   4   5   1      321.03      324.11      8.38 o 
   5   5   1        4.35        5.11      1.07 o 
   6   5   1      118.24      120.65      2.95 o 
   7   5   1        0.12        0.18      1.02 o 
   8   5   1        7.66        8.49      1.55 o 
  -8   6   1        3.60        3.50      1.46 o 
  -7   6   1       28.25       31.15      2.06 o 
  -6   6   1        0.54        0.69      1.14 o 
  -5   6   1       60.83       64.58      2.34 o 
  -4   6   1        3.92        2.69      1.20 o 
  -3   6   1      720.05      718.43     10.84 o 
  -2   6   1      132.67      138.76      2.12 o 
  -1   6   1     1783.45     1830.89     12.95 o 
   0   6   1       40.15       35.82      1.32 o 
   1   6   1     1445.02     1456.18     10.62 o 
   2   6   1      324.85      300.72      3.50 o 
   3   6   1      650.23      620.41      9.53 o 
   4   6   1       42.12       41.48      1.84 o 
   5   6   1      308.57      304.20      8.84 o 
   6   6   1      138.81      137.46      4.23 o 
   7   6   1      121.26      116.95      3.28 o 
   8   6   1       21.49       19.29      1.92 o 
  -7   7   1      186.09      184.28      4.18 o 
  -6   7   1       64.19       67.46      3.61 o 
  -5   7   1       52.67       52.78      2.38 o 
  -4   7   1        1.72       -0.37      1.07 o 
  -3   7   1      107.12      107.46      2.77 o 
  -2   7   1        8.11        8.93      1.12 o 
  -1   7   1      137.13      137.28      2.21 o 
   0   7   1      727.75      734.58      6.29 o 
   1   7   1      205.68      208.90      2.83 o 
   2   7   1      284.70      284.75      3.28 o 
   3   7   1      149.46      151.97      3.26 o 
   4   7   1      247.48      244.04      4.29 o 
   5   7   1      174.08      174.82      4.46 o 
   6   7   1       61.27       54.92      2.38 o 
   7   7   1      175.24      180.11      4.18 o 
  -6   8   1      279.39      284.15      6.99 o 
  -5   8   1       12.60       10.47      1.68 o 
  -4   8   1      262.55      282.08      7.99 o 
  -3   8   1       46.85       42.97      2.17 o 
  -2   8   1       33.26       32.37      2.00 o 
  -1   8   1      187.22      179.94      2.73 o 
   0   8   1       14.86       16.57      1.42 o 
   1   8   1       65.01       61.86      1.72 o 
   2   8   1      216.14      214.56      5.38 o 
   3   8   1        0.38       -1.15      1.61 o 
   4   8   1       90.84       91.90      2.87 o 
   5   8   1        1.84        0.69      1.77 o 
   6   8   1      175.77      175.83      4.18 o 
  -4   9   1       72.06       79.47      2.99 o 
  -3   9   1      279.14      275.15      4.94 o 
  -2   9   1      251.38      254.32      4.62 o 
  -1   9   1       78.32       79.54      2.60 o 
   0   9   1       10.63       11.32      1.10 o 
   1   9   1        9.26        7.39      1.36 o 
   2   9   1       98.14       99.35      2.93 o 
   3   9   1        0.67        1.28      1.22 o 
   4   9   1       10.23       10.25      2.23 o 
  -1  10   1      364.46      369.66      8.38 o 
   0  10   1       29.32       29.97      3.07 o 
   1  10   1      146.28      171.09      5.84 o 
  -2  -9   2        0.06       -2.54      1.69 o 
  -1  -9   2      172.14      183.69      5.99 o 
   0  -9   2        7.66       12.30      2.46 o 
   1  -9   2       98.59      100.92      3.54 o 
   2  -9   2        6.70       10.31      1.77 o 
   3  -9   2       23.57       22.25      1.95 o 
  -4  -8   2       14.14       15.61      1.79 o 
  -3  -8   2       44.43       47.14      2.54 o 
  -2  -8   2       46.97       51.19      3.46 o 
  -1  -8   2      139.97      141.04      3.30 o 
   0  -8   2       73.49       77.43      5.00 o 
   1  -8   2      106.40      117.06      3.06 o 
   2  -8   2      173.24      164.80      3.63 o 
   3  -8   2       90.30       87.15      2.88 o 
   4  -8   2       19.31       15.20      1.73 o 
   5  -8   2       20.20       18.91      3.23 o 
  -6  -7   2       66.56       70.32      2.80 o 
  -5  -7   2        1.03        1.86      1.33 o 
  -4  -7   2       95.99       98.27      2.88 o 
  -3  -7   2        8.70       12.74      1.46 o 
  -2  -7   2       25.54       23.88      1.79 o 
  -1  -7   2       11.04       11.27      0.97 o 
   0  -7   2      254.38      268.61      3.38 o 
   1  -7   2        0.63        0.53      1.31 o 
   2  -7   2      360.64      337.44      5.05 o 
   3  -7   2       15.95       13.39      1.55 o 
   4  -7   2      745.57      724.87      8.70 o 
   5  -7   2        4.94        4.64      1.33 o 
   6  -7   2      117.70      105.57      3.26 o 
  -7  -6   2       67.55       72.16      2.91 o 
  -6  -6   2        0.82       -1.22      1.18 o 
  -5  -6   2      144.72      145.64      4.84 o 
  -4  -6   2       73.91       70.35      4.00 o 
  -3  -6   2      119.36      119.64      2.93 o 
  -2  -6   2       26.62       27.66      1.21 o 
  -1  -6   2      122.49      111.48      2.03 o 
   0  -6   2        0.77        0.77      1.16 o 
   1  -6   2      355.99      361.57      3.77 o 
   2  -6   2       13.09       14.38      2.08 o 
   3  -6   2      334.91      327.88      6.92 o 
   4  -6   2      461.29      440.88      5.98 o 
   5  -6   2       86.39       86.82      2.77 o 
   6  -6   2      300.09      288.55      5.00 o 
   7  -6   2       23.81       21.61      1.90 o 
  -7  -5   2        4.13        4.93      1.40 o 
  -6  -5   2       57.27       51.26      2.32 o 
  -5  -5   2       71.27       69.83      3.92 o 
  -4  -5   2       15.83       15.16      1.44 o 
  -3  -5   2      189.12      184.72      3.42 o 
  -2  -5   2      100.91       93.40      1.86 o 
  -1  -5   2      147.23      153.19      2.21 o 
   0  -5   2      882.71      921.83      7.21 o 
   1  -5   2      636.75      629.13      5.33 o 
   2  -5   2      338.93      294.75      3.00 o 
   3  -5   2      932.50      930.91     15.68 o 
   4  -5   2       73.05       68.24      2.27 o 
   5  -5   2      411.64      419.42     10.45 o 
   6  -5   2        0.60        1.46      1.03 o 
   7  -5   2      101.99      100.30      2.93 o 
   8  -5   2        5.70        5.23      1.40 o 
  -8  -4   2       70.21       66.90      4.38 o 
  -7  -4   2       19.26       18.20      1.66 o 
  -6  -4   2       92.28       89.09      2.62 o 
  -5  -4   2       51.57       52.49      4.46 o 
  -4  -4   2      289.70      288.50      4.33 o 
  -3  -4   2       33.25       31.01      1.05 o 
  -2  -4   2       37.28       28.27      0.94 o 
  -1  -4   2       19.56       21.88      0.93 o 
   0  -4   2     1845.04     1932.45     13.25 o 
   1  -4   2        4.27        8.38      0.71 o 
   2  -4   2     1184.65     1184.55      8.47 o 
   3  -4   2      227.43      217.71      3.42 o 
   4  -4   2      435.77      428.42      6.99 o 
   5  -4   2      293.71      296.05      4.39 o 
   6  -4   2      109.00      103.49      2.77 o 
   7  -4   2        0.60        1.15      1.09 o 
   8  -4   2       97.54       95.72      2.88 o 
   9  -4   2        4.62        3.23      1.41 o 
  -8  -3   2       50.08       51.93      2.32 o 
  -7  -3   2       57.19       53.90      2.29 o 
  -6  -3   2       68.03       63.79      2.84 o 
  -5  -3   2      369.83      360.75      8.61 o 
  -4  -3   2      318.88      308.31      3.43 o 
  -3  -3   2     1271.40     1244.16      8.93 o 
  -2  -3   2      139.87      148.61      1.81 o 
  -1  -3   2      587.54      583.37      4.64 o 
   0  -3   2      691.44      664.28      5.12 o 
   1  -3   2     1666.71     1748.76     14.08 o 
   2  -3   2     2070.08     2281.59     21.67 o 
   3  -3   2      317.52      322.47      4.02 o 
   4  -3   2      794.53      826.60      8.19 o 
   5  -3   2        1.15        2.86      1.00 o 
   6  -3   2       24.85       22.10      1.51 o 
   7  -3   2        1.06        0.54      2.54 o 
   8  -3   2       86.50       78.66      2.92 o 
   9  -3   2      127.36      120.86      3.21 o 
  -9  -2   2       22.05       24.88      1.99 o 
  -8  -2   2       44.07       46.15      2.10 o 
  -7  -2   2       28.06       28.45      1.77 o 
  -6  -2   2       35.29       33.65      1.84 o 
  -5  -2   2      269.07      270.48      2.89 o 
  -4  -2   2      154.24      146.15      2.14 o 
  -3  -2   2     2649.28     2706.72     21.73 o 
  -2  -2   2       87.54       88.37      1.26 o 
  -1  -2   2     1882.98     1897.56     12.57 o 
   0  -2   2      178.93      187.40      2.17 o 
   1  -2   2     1701.83     1735.80     11.62 o 
   3  -2   2     1417.92     1356.38     11.73 o 
   4  -2   2      332.39      346.71      2.67 o 
   5  -2   2     1090.41     1032.46      7.61 o 
   6  -2   2        8.86       13.98      0.81 o 
   7  -2   2        5.05        4.32      0.98 o 
   8  -2   2       32.67       35.74      1.84 o 
   9  -2   2      108.43      107.79      2.88 o 
  10  -2   2        7.94        9.56      1.48 o 
  -9  -1   2        0.46        0.14      1.18 o 
  -8  -1   2      133.84      141.98      3.19 o 
  -7  -1   2       36.23       31.90      1.77 o 
  -6  -1   2      325.85      316.50      3.43 o 
  -5  -1   2       12.29       13.08      0.86 o 
  -4  -1   2     1408.80     1373.00     10.58 o 
  -3  -1   2      392.29      422.12      4.18 o 
  -2  -1   2     1157.38     1221.82      8.30 o 
  -1  -1   2     4000.25     4325.86     55.04 o 
   0  -1   2      939.55      964.81      8.42 o 
   1  -1   2        0.89        1.47      0.31 o 
   2  -1   2     2353.29     2435.30     13.85 o 
   3  -1   2        4.34        8.15      0.54 o 
   4  -1   2     1242.69     1356.83      9.39 o 
   5  -1   2      819.01      808.52      6.19 o 
   6  -1   2      370.56      375.03      3.67 o 
   7  -1   2      215.06      206.06      3.24 o 
   8  -1   2      100.37      100.05      2.03 o 
   9  -1   2       32.31       33.90      1.84 o 
  10  -1   2        0.63        0.61      1.69 o 
  -9   0   2        7.81       11.25      1.51 o 
  -8   0   2        2.14        1.38      0.96 o 
  -7   0   2      187.45      178.99      2.60 o 
  -6   0   2      113.17      112.47      2.00 o 
  -5   0   2      506.26      503.31      4.46 o 
  -4   0   2      450.37      481.67      4.07 o 
  -3   0   2     1161.62     1171.90      8.15 o 
  -2   0   2     1988.53     1987.15     17.44 o 
  -1   0   2     2708.26     2817.12     37.87 o 
   0   0   2       50.11       51.21      0.57 o 
   1   0   2        1.33        0.93      0.40 o 
   2   0   2      112.51      103.22      1.15 o 
   3   0   2     1259.19     1340.86     12.14 o 
   4   0   2     1803.47     1814.87     12.21 o 
   5   0   2      701.09      672.08      5.35 o 
   6   0   2     1137.17     1164.65      8.67 o 
   7   0   2       16.58       19.82      1.34 o 
   8   0   2      631.05      655.70      5.94 o 
   9   0   2        7.16        9.13      1.03 o 
  10   0   2       96.73       96.07      4.15 o 
  -9   1   2       34.42       35.78      3.30 o 
  -8   1   2       57.85       59.59      1.71 o 
  -7   1   2      131.73      130.74      3.20 o 
  -6   1   2       17.44       18.84      1.03 o 
  -5   1   2      741.95      719.37      8.19 o 
  -4   1   2       37.48       40.93      1.53 o 
  -3   1   2     2837.41     2924.93     19.50 o 
  -2   1   2        0.04       -0.50      0.33 o 
  -1   1   2      603.99      626.56      4.96 o 
   0   1   2       43.68       45.19      0.51 o 
   1   1   2      103.12      104.92      0.97 o 
   2   1   2     2950.29     3113.61     21.13 o 
   3   1   2      463.61      503.25      3.81 o 
   4   1   2      108.65      120.43      1.51 o 
   5   1   2     2080.25     2177.93     20.67 o 
   6   1   2       55.89       51.70      1.65 o 
   7   1   2      150.29      154.02      2.28 o 
   8   1   2      103.79      106.61      2.33 o 
   9   1   2       66.82       71.91      2.44 o 
  10   1   2       51.91       52.97      2.39 o 
  -9   2   2       11.02       10.48      1.12 o 
  -8   2   2      184.05      193.16      2.92 o 
  -7   2   2        2.38        3.27      0.82 o 
  -6   2   2      374.31      368.40      3.80 o 
  -5   2   2      126.37      120.43      1.91 o 
  -4   2   2       92.38       86.17      2.41 o 
  -3   2   2      369.83      401.45      3.41 o 
  -2   2   2      675.22      682.73      4.94 o 
  -1   2   2     1941.44     1969.58     13.37 o 
   0   2   2       84.87       80.50      0.97 o 
   1   2   2      942.73      967.08      8.27 o 
   2   2   2     1817.12     2047.85     13.42 o 
   3   2   2      918.66      969.03      6.73 o 
   4   2   2      908.93      929.41     10.37 o 
   5   2   2     1008.78     1018.15      7.46 o 
   6   2   2      180.27      185.73      2.25 o 
   7   2   2      255.64      248.85      3.91 o 
   8   2   2        9.07        9.88      1.29 o 
   9   2   2       10.59        8.20      1.54 o 
  10   2   2       14.27       15.19      1.73 o 
  -9   3   2       14.42       17.99      1.68 o 
  -8   3   2      158.86      163.38      2.70 o 
  -7   3   2       99.88      105.44      2.61 o 
  -6   3   2      329.89      318.54      3.49 o 
  -5   3   2      138.28      146.47      2.13 o 
  -4   3   2      603.11      562.55      4.67 o 
  -3   3   2      707.17      706.35      5.39 o 
  -2   3   2      386.56      370.71      3.15 o 
  -1   3   2      474.11      531.06      4.04 o 
   0   3   2     1937.70     1992.14     13.09 o 
   1   3   2      727.33      808.98      6.75 o 
   2   3   2     1126.99     1092.72      7.50 o 
   3   3   2      112.00      131.89      3.23 o 
   4   3   2     1363.92     1347.09     11.89 o 
   5   3   2      168.12      164.92      2.87 o 
   6   3   2      500.18      496.97      7.76 o 
   7   3   2      195.53      193.07      6.38 o 
   8   3   2       32.07       27.91      1.84 o 
   9   3   2        9.91        8.55      1.44 o 
  -9   4   2       26.39       24.37      1.95 o 
  -8   4   2       20.78       22.19      2.38 o 
  -7   4   2       78.28       72.27      2.38 o 
  -6   4   2        2.89        3.75      1.10 o 
  -5   4   2      262.11      246.25      4.17 o 
  -4   4   2       63.87       60.80      2.23 o 
  -3   4   2     1076.81     1098.66      8.04 o 
  -2   4   2       30.77       39.36      0.98 o 
  -1   4   2     2436.36     2507.24     16.61 o 
   0   4   2      520.63      572.05      4.52 o 
   1   4   2     3534.67     3614.14     24.52 o 
   2   4   2       97.99       93.30      3.00 o 
   3   4   2     1279.80     1320.33     14.45 o 
   4   4   2      375.77      342.95      4.39 o 
   5   4   2      257.24      250.86      8.45 o 
   6   4   2      276.62      265.12      4.18 o 
   7   4   2       25.71       23.29      4.23 o 
   8   4   2      157.95      153.77      3.41 o 
   9   4   2        1.51        2.15      1.25 o 
  -8   5   2       15.30       17.88      1.73 o 
  -7   5   2        0.73        2.15      1.20 o 
  -6   5   2      103.82      104.50      2.80 o 
  -5   5   2       10.53       11.09      0.88 o 
  -4   5   2      478.01      462.40      4.28 o 
  -3   5   2      191.28      183.00      2.28 o 
  -2   5   2      684.90      714.12      5.72 o 
  -1   5   2      681.83      692.87      5.55 o 
   0   5   2      110.22      110.13      1.68 o 
   1   5   2      712.00      708.86      5.59 o 
   3   5   2      650.86      703.38      7.54 o 
   4   5   2      200.07      183.23      4.46 o 
   5   5   2      257.56      253.87      4.07 o 
   6   5   2      169.94      172.70      3.46 o 
   7   5   2      123.81      130.76      3.24 o 
   8   5   2        3.10        3.50      1.61 o 
   9   5   2       93.77      101.77      3.30 o 
  -8   6   2       88.65       92.74      7.61 o 
  -7   6   2       19.52       20.65      2.77 o 
  -6   6   2       11.24       14.01      1.51 o 
  -5   6   2       96.45       94.22      2.65 o 
  -4   6   2      742.91      746.57      6.31 o 
  -3   6   2       40.94       40.76      1.34 o 
  -2   6   2     1327.47     1353.38     10.00 o 
  -1   6   2       32.01       28.55      1.40 o 
   0   6   2      964.24      977.72      7.57 o 
   1   6   2       62.63       54.31      1.47 o 
   2   6   2       28.76       28.14      1.45 o 
   3   6   2        1.64        1.60      0.60 o 
   4   6   2      114.07      108.11      2.71 o 
   5   6   2        2.94        2.55      0.99 o 
   6   6   2      330.81      310.37      4.94 o 
   7   6   2       27.72       23.88      1.84 o 
   8   6   2      139.31      137.30      3.57 o 
  -7   7   2       71.11       68.87      4.84 o 
  -6   7   2        4.14        0.77      1.30 o 
  -5   7   2      232.06      235.17      7.07 o 
  -4   7   2       11.72       11.70      1.52 o 
  -3   7   2      598.05      572.54      6.95 o 
  -2   7   2      403.13      395.01      4.11 o 
  -1   7   2      284.39      283.56      3.32 o 
   0   7   2     1035.06     1025.02      8.69 o 
   1   7   2       41.63       45.14      1.47 o 
   2   7   2       94.09       96.69      1.83 o 
   3   7   2       19.62       19.71      1.52 o 
   4   7   2       14.73       12.74      1.84 o 
   5   7   2       15.40       12.63      1.55 o 
   6   7   2       16.54       14.68      1.55 o 
   7   7   2       38.09       35.22      2.27 o 
  -6   8   2       11.74       11.53      1.79 o 
  -5   8   2       93.18       96.19      4.53 o 
  -4   8   2      170.22      169.49      3.80 o 
  -3   8   2      355.97      351.11     13.53 o 
  -2   8   2       99.99      102.19      2.88 o 
  -1   8   2      401.66      384.87      4.21 o 
   0   8   2        8.41        8.27      1.00 o 
   1   8   2      513.57      504.26      5.01 o 
   2   8   2        0.34        0.85      1.09 o 
   3   8   2      212.34      208.49      4.53 o 
   4   8   2        1.83       -0.45      1.07 o 
   5   8   2      160.23      156.35      6.61 o 
   6   8   2        1.38        0.49      1.28 o 
  -4   9   2       64.44       62.38      2.66 o 
  -3   9   2        0.99        2.54      1.30 o 
  -2   9   2      177.44      175.60      3.75 o 
  -1   9   2        4.26        2.43      1.18 o 
   0   9   2      151.43      157.03      3.49 o 
   1   9   2       26.03       25.15      1.79 o 
   2   9   2      100.37      102.19      2.88 o 
   3   9   2       34.95       31.89      2.12 o 
   4   9   2      170.22      170.73      5.92 o 
   5   9   2      135.33      141.76      3.74 o 
  -2  10   2       13.84       15.04      4.38 o 
  -1  10   2       78.73       88.37      2.87 o 
   0  10   2       30.23       40.12      3.07 o 
   1  10   2      141.54      150.56      3.58 o 
   2  10   2        3.69        1.48      2.31 o 
  -3  -8   3      128.10      139.25      3.64 o 
  -2  -8   3      133.43      141.51      6.07 o 
  -1  -8   3       73.75       68.86      4.00 o 
   0  -8   3      253.62      267.17      4.53 o 
   1  -8   3       34.00       35.83      2.12 o 
   2  -8   3      394.86      394.26     11.61 o 
   3  -8   3        0.84        1.36      1.22 o 
   4  -8   3        2.36        2.20      1.33 o 
   5  -8   3        1.29        2.76      1.51 o 
  -5  -7   3       32.42       27.94      2.10 o 
  -4  -7   3       23.15       22.78      2.77 o 
  -3  -7   3      126.71      127.32      3.31 o 
  -2  -7   3       43.94       45.66      2.23 o 
  -1  -7   3      359.35      362.81      4.25 o 
   0  -7   3      131.65      130.25      2.37 o 
   1  -7   3      690.62      686.40     18.68 o 
   2  -7   3        7.56        7.51      1.33 o 
   3  -7   3      855.01      835.04      9.51 o 
   4  -7   3       50.34       48.03      2.27 o 
   5  -7   3      125.33      121.06      3.37 o 
   6  -7   3       34.77       34.41      2.34 o 
  -6  -6   3       10.17       12.07      1.73 o 
  -5  -6   3        0.44        0.07      1.22 o 
  -4  -6   3        5.46        6.17      1.29 o 
  -3  -6   3       12.33        9.47      1.40 o 
  -2  -6   3        4.54        4.11      1.14 o 
  -1  -6   3       67.06       71.99      2.15 o 
   0  -6   3      155.78      150.32      3.19 o 
   1  -6   3       22.83       19.08      1.04 o 
   2  -6   3     1274.65     1240.62     12.17 o 
   3  -6   3      329.42      303.31      4.73 o 
   4  -6   3      463.98      446.25      8.45 o 
   5  -6   3      527.58      504.91      7.92 o 
   6  -6   3      331.74      319.66      5.32 o 
   7  -6   3      288.19      281.10      5.21 o 
  -7  -5   3       51.27       50.78      2.47 o 
  -6  -5   3       34.75       36.38      4.07 o 
  -5  -5   3       31.97       31.01      1.99 o 
  -4  -5   3       33.89       34.29      3.07 o 
  -3  -5   3        0.72       -0.10      0.91 o 
  -2  -5   3        2.46        3.05      0.72 o 
  -1  -5   3      198.13      202.00      2.66 o 
   0  -5   3      468.98      456.49      5.53 o 
   1  -5   3      468.01      453.27      4.28 o 
   2  -5   3       11.99       15.26      0.84 o 
   3  -5   3      833.93      818.55      8.69 o 
   4  -5   3      141.83      156.64      3.46 o 
   5  -5   3      141.90      146.27      3.21 o 
   6  -5   3      358.30      351.07      5.37 o 
   7  -5   3       24.38       26.52      1.96 o 
   8  -5   3      342.11      329.89      5.59 o 
  -7  -4   3      102.34      106.35      3.06 o 
  -6  -4   3       19.63       17.89      3.00 o 
  -5  -4   3      380.88      354.70      5.14 o 
  -4  -4   3       12.01       10.29      2.61 o 
  -3  -4   3      210.43      205.71      4.99 o 
  -2  -4   3      152.47      141.37      2.03 o 
  -1  -4   3      542.57      534.14     10.53 o 
   0  -4   3       26.69       26.11      2.17 o 
   1  -4   3       81.27      101.01      1.66 o 
   2  -4   3      426.60      457.53      3.96 o 
   3  -4   3      247.27      240.54      3.70 o 
   4  -4   3      194.72      193.40      3.48 o 
   5  -4   3      102.44      107.45      2.61 o 
   6  -4   3      212.02      202.43      5.23 o 
   7  -4   3      375.78      381.47      9.07 o 
   8  -4   3       17.28       19.43      1.79 o 
   9  -4   3      123.89      130.75      3.59 o 
  -8  -3   3       73.32       79.04      2.73 o 
  -7  -3   3        5.46        6.68      1.33 o 
  -6  -3   3      355.74      355.38      5.19 o 
  -5  -3   3        8.27       12.49      5.23 o 
  -4  -3   3     1346.49     1357.98     15.71 o 
  -3  -3   3      118.35      102.13      2.04 o 
  -2  -3   3     2339.40     2303.02     15.58 o 
  -1  -3   3      487.27      479.51      4.10 o 
   0  -3   3      192.89      183.83      2.12 o 
   1  -3   3     1973.61     2020.94     15.10 o 
   2  -3   3      167.10      164.38      1.96 o 
   3  -3   3      472.26      495.02      5.48 o 
   4  -3   3      127.07      145.72      3.84 o 
   5  -3   3        0.99        0.72      0.92 o 
   6  -3   3       27.41       27.77      3.23 o 
   7  -3   3        1.01        1.08      0.98 o 
   8  -3   3      208.06      206.96      3.97 o 
   9  -3   3        3.51        3.54      1.25 o 
  -8  -2   3        2.14        1.98      1.22 o 
  -7  -2   3       30.32       31.43      1.84 o 
  -6  -2   3       34.99       36.51      1.70 o 
  -5  -2   3      363.44      366.78      4.03 o 
  -4  -2   3      314.90      315.18      4.15 o 
  -3  -2   3      529.29      527.36      4.43 o 
  -2  -2   3     4121.69     4212.16     27.97 o 
  -1  -2   3     3841.08     3946.14     43.64 o 
   0  -2   3     6302.66     6442.28     63.54 o 
   1  -2   3       20.91       19.10      0.73 o 
   2  -2   3     3016.53     2935.80     16.59 o 
   3  -2   3       80.80       74.71      2.46 o 
   4  -2   3     2872.94     2941.78     24.04 o 
   5  -2   3      170.91      168.78      1.88 o 
   6  -2   3      379.01      383.75      3.61 o 
   7  -2   3        0.21        0.63      1.23 o 
   8  -2   3       42.93       41.21      4.53 o 
   9  -2   3        0.19       -0.08      1.03 o 
  10  -2   3       31.19       30.27      2.01 o 
  -9  -1   3        2.00        3.22      1.33 o 
  -8  -1   3        0.10        0.09      0.99 o 
  -7  -1   3        2.18        1.62      0.96 o 
  -6  -1   3        6.54        6.17      0.77 o 
  -5  -1   3      134.24      134.97      2.09 o 
  -4  -1   3       71.48       70.02      1.42 o 
  -3  -1   3       70.81       56.04      1.61 o 
  -1  -1   3     2145.67     2268.30     14.81 o 
   0  -1   3      391.81      433.98      3.40 o 
   1  -1   3     6055.83     6095.73     40.55 o 
   2  -1   3      153.18      168.63      4.15 o 
   3  -1   3     3954.25     4084.76     30.92 o 
   4  -1   3      505.92      500.93      4.87 o 
   5  -1   3      843.61      794.28      6.10 o 
   6  -1   3     1650.66     1676.11     21.16 o 
   7  -1   3      427.48      418.18      4.11 o 
   8  -1   3      282.37      287.01      4.46 o 
   9  -1   3        1.64        1.76      1.03 o 
  10  -1   3       89.27       94.19      2.77 o 
  -9   0   3        2.84        4.02      1.29 o 
  -8   0   3       17.31       18.84      1.57 o 
  -7   0   3       18.96       24.90      1.67 o 
  -6   0   3       98.21       95.23      1.85 o 
  -5   0   3      140.19      140.53      2.07 o 
  -4   0   3       50.36       48.29      1.22 o 
  -3   0   3      479.92      461.14      3.83 o 
  -2   0   3       39.21       37.86      0.85 o 
  -1   0   3      772.88      835.44      5.78 o 
   0   0   3      499.38      516.81      3.75 o 
   1   0   3      283.26      285.40      2.27 o 
   2   0   3      101.58      102.58      4.83 o 
   3   0   3      842.10      935.43      6.56 o 
   4   0   3     3726.96     3999.53     26.94 o 
   5   0   3      751.08      740.74      6.09 o 
   6   0   3      309.91      297.31      3.88 o 
   7   0   3     1003.96     1006.96      7.90 o 
   8   0   3       19.52       18.08      1.12 o 
   9   0   3      330.04      355.13      5.09 o 
  10   0   3        8.79        6.15      1.84 o 
  -9   1   3       70.17       78.04      2.49 o 
  -8   1   3       19.31       24.69      1.33 o 
  -7   1   3       93.43       89.65      1.91 o 
  -6   1   3      418.69      404.91      4.10 o 
  -5   1   3      221.18      206.54      2.55 o 
  -4   1   3     1226.24     1227.00      8.80 o 
  -3   1   3      288.39      283.35      2.64 o 
  -2   1   3      127.60      134.03      1.47 o 
  -1   1   3      235.29      236.09      1.78 o 
   0   1   3       27.84       33.20      1.38 o 
   1   1   3        4.35        3.14      0.32 o 
   2   1   3      792.71      876.62      6.03 o 
   3   1   3        6.80        8.74      0.80 o 
   4   1   3       18.56       26.01      0.84 o 
   5   1   3      158.41      146.76      1.89 o 
   6   1   3      659.90      667.40      5.50 o 
   7   1   3       74.07       83.12      1.71 o 
   8   1   3      445.53      455.52      6.47 o 
   9   1   3       35.42       33.07      1.85 o 
  10   1   3      168.79      172.23      3.70 o 
  -9   2   3      103.36      109.83      2.42 o 
  -8   2   3       38.67       37.10      1.94 o 
  -7   2   3      252.24      268.56      3.39 o 
  -6   2   3       36.59       39.77      1.35 o 
  -5   2   3     1466.48     1430.64     10.41 o 
  -4   2   3       53.40       49.03      1.23 o 
  -3   2   3     3502.97     3529.98     23.22 o 
  -2   2   3     1964.51     2073.58     24.90 o 
  -1   2   3     1557.92     1642.41      9.31 o 
   0   2   3       26.60       28.48      0.50 o 
   1   2   3     1288.03     1363.78      9.01 o 
   2   2   3     2005.34     2129.34     13.86 o 
   3   2   3       23.05       18.47      0.61 o 
   6   2   3       52.58       48.42      1.21 o 
   7   2   3      142.16      140.92      3.18 o 
   8   2   3       10.42       12.11      1.29 o 
   9   2   3       84.61       85.20      3.15 o 
  10   2   3       26.11       25.46      3.00 o 
  -9   3   3       25.32       24.84      1.84 o 
  -8   3   3       37.07       42.32      1.62 o 
  -7   3   3       23.24       19.60      1.17 o 
  -6   3   3      374.78      370.79      3.90 o 
  -5   3   3        2.39        7.95      3.47 o 
  -4   3   3     1902.26     1970.03     13.54 o 
  -3   3   3      661.40      608.99      4.85 o 
  -2   3   3      816.16      744.31     11.07 o 
  -1   3   3     4484.24     4577.95     30.87 o 
   0   3   3     2930.41     3030.02     20.29 o 
   1   3   3     4695.01     4822.82     32.20 o 
   2   3   3        0.40        0.51      0.41 o 
   3   3   3     4868.19     4838.28     31.75 o 
   4   3   3      151.55      136.72      2.77 o 
   5   3   3      403.49      407.00      3.57 o 
   6   3   3       15.83       12.94      1.08 o 
   7   3   3       36.89       33.78      1.66 o 
   8   3   3       40.66       33.12      1.84 o 
   9   3   3       22.50       21.32      1.79 o 
  10   3   3        7.75        5.87      1.51 o 
  -8   4   3       41.24       44.08      2.10 o 
  -7   4   3       71.73       72.62      1.81 o 
  -6   4   3       75.05       69.97      1.71 o 
  -5   4   3       21.46       19.14      1.25 o 
  -4   4   3      445.52      440.04      4.07 o 
  -3   4   3      982.21      986.38      7.39 o 
  -2   4   3     1500.58     1546.83     10.74 o 
  -1   4   3      399.08      364.70      3.24 o 
   0   4   3     2181.01     2178.86     14.51 o 
   1   4   3      282.05      294.38      2.72 o 
   2   4   3     6999.59     7197.23     61.58 o 
   3   4   3      202.79      216.27      2.21 o 
   4   4   3     1532.75     1430.89     12.70 o 
   5   4   3      630.86      660.04      7.10 o 
   6   4   3      258.75      247.85      3.96 o 
   7   4   3      304.67      307.47      4.72 o 
   8   4   3       87.64       81.70      2.60 o 
   9   4   3       47.25       49.32      4.07 o 
  -8   5   3       35.36       39.58      2.27 o 
  -7   5   3        1.55        2.17      1.54 o 
  -6   5   3      148.13      154.06      4.23 o 
  -5   5   3       37.69       35.09      1.29 o 
  -4   5   3      102.63       92.96      1.75 o 
  -3   5   3       34.62       34.37      1.19 o 
  -2   5   3      501.49      516.66      4.50 o 
  -1   5   3      428.93      430.03      3.87 o 
   0   5   3       72.43       78.02      1.45 o 
   1   5   3      657.61      653.25      5.23 o 
   2   5   3      392.05      422.38      8.30 o 
   3   5   3     2116.59     2141.96     14.54 o 
   4   5   3      727.16      726.23      7.60 o 
   5   5   3      806.63      793.94     11.53 o 
   6   5   3      452.79      437.00      6.69 o 
   7   5   3       65.22       63.31      2.46 o 
   8   5   3      242.47      249.57      4.55 o 
   9   5   3        1.39        1.84      1.28 o 
  -7   6   3      137.22      142.29      5.76 o 
  -6   6   3       38.79       38.66      2.06 o 
  -5   6   3      269.90      271.98      4.39 o 
  -4   6   3        3.33        2.15      0.70 o 
  -3   6   3      101.17      107.50      2.37 o 
  -2   6   3      297.73      303.74      3.31 o 
  -1   6   3      421.13      423.91      5.90 o 
   0   6   3      216.95      194.59      2.48 o 
   1   6   3       32.34       31.75      1.18 o 
   2   6   3       73.23       60.47      1.98 o 
   3   6   3       27.62       31.60      1.07 o 
   4   6   3       29.07       24.34      2.15 o 
   5   6   3      274.83      268.76      4.28 o 
   6   6   3       28.75       26.47      2.54 o 
   7   6   3      313.74      304.85      5.09 o 
   8   6   3       21.24       22.33      2.61 o 
  -7   7   3       13.03       12.29      2.31 o 
  -6   7   3      324.93      338.09      5.45 o 
  -5   7   3        1.99        0.71      1.18 o 
  -4   7   3      728.27      724.03     10.15 o 
  -3   7   3       21.95       22.14      1.77 o 
  -2   7   3      844.51      850.74      7.13 o 
  -1   7   3      603.15      603.39      6.35 o 
   0   7   3       44.75       41.93      1.41 o 
   1   7   3      580.43      554.11      9.12 o 
   2   7   3       16.25       15.80      1.06 o 
   3   7   3       71.08       65.73      2.17 o 
   4   7   3        0.96        1.59      0.99 o 
   5   7   3        2.63        1.43      0.99 o 
   6   7   3        5.44        5.66      1.33 o 
   7   7   3       11.39        8.87      1.55 o 
   8   7   3       61.25       63.85      3.46 o 
  -6   8   3        0.42        2.46      1.41 o 
  -5   8   3      309.02      300.62      5.19 o 
  -4   8   3       18.99       18.54      1.79 o 
  -3   8   3      474.94      485.13      6.45 o 
  -2   8   3      319.36      319.85      3.79 o 
  -1   8   3      817.84      804.94     10.67 o 
   0   8   3      803.86      789.13      6.89 o 
   1   8   3       36.53       35.16      1.53 o 
   2   8   3      616.71      601.34      7.17 o 
   3   8   3       29.46       24.83      1.74 o 
   4   8   3      343.44      334.78      5.21 o 
   5   8   3       35.03       33.02      2.10 o 
   6   8   3        1.53        2.45      1.46 o 
   7   8   3       22.06       22.64      2.07 o 
  -4   9   3       60.74       63.87      4.92 o 
  -3   9   3       28.08       24.43      1.85 o 
  -2   9   3      241.79      251.36      4.51 o 
  -1   9   3      483.90      489.92      5.99 o 
   0   9   3      155.29      153.09      2.69 o 
   1   9   3      832.84      835.48      9.24 o 
   2   9   3        3.45        3.49      2.61 o 
   3   9   3      721.94      709.94      9.07 o 
   4   9   3       87.99       87.43      4.23 o 
   5   9   3      154.41      163.19      3.97 o 
  -2  10   3        3.30        4.61      1.36 o 
  -1  10   3       23.38       24.28      2.77 o 
   0  10   3      173.30      177.23      5.53 o 
   1  10   3       15.00       13.63      1.63 o 
   2  10   3      212.49      223.40      4.40 o 
   3  10   3       45.28       44.96      2.77 o 
  -2  -8   4      171.74      173.51      3.97 o 
  -1  -8   4      166.86      178.77      5.99 o 
   0  -8   4       65.16       68.86      4.00 o 
   1  -8   4      260.04      264.39      4.75 o 
   2  -8   4       16.37       19.02      4.61 o 
   3  -8   4       25.74       27.11      2.10 o 
   4  -8   4       19.33       23.86      2.06 o 
  -4  -7   4        1.32        1.41      1.40 o 
  -3  -7   4      301.60      299.40      5.11 o 
  -2  -7   4      170.61      167.53      3.69 o 
  -1  -7   4      284.67      284.99      4.66 o 
   0  -7   4      614.40      611.72      7.42 o 
   1  -7   4       17.59       21.12      1.62 o 
   2  -7   4      657.26      647.51      7.98 o 
   3  -7   4       58.92       61.77      2.43 o 
   4  -7   4      380.15      371.79      7.30 o 
   5  -7   4       61.74       66.18      2.77 o 
   6  -7   4       46.16       50.28      2.71 o 
  -5  -6   4       16.81       14.65      1.73 o 
  -4  -6   4       60.26       62.10      2.44 o 
  -3  -6   4       22.02       22.73      1.79 o 
  -2  -6   4      243.47      237.69      4.23 o 
  -1  -6   4      407.29      406.68      6.43 o 
   0  -6   4       45.99       48.31      2.27 o 
   1  -6   4     1171.54     1153.82     11.52 o 
   2  -6   4        8.36        6.63      1.22 o 
   3  -6   4      540.93      540.78      6.90 o 
   4  -6   4      140.40      135.70      3.31 o 
   5  -6   4      562.29      551.89      7.39 o 
   6  -6   4      144.02      132.33      3.48 o 
   7  -6   4       13.92       10.37      1.68 o 
  -6  -5   4       14.14       12.19      1.59 o 
  -5  -5   4        0.16        0.06      1.07 o 
  -4  -5   4        3.81        2.41      2.15 o 
  -3  -5   4       24.89       20.88      1.57 o 
  -2  -5   4       39.91       42.41      1.34 o 
  -1  -5   4       29.07       27.69      1.22 o 
   0  -5   4       66.15       64.27      1.88 o 
   1  -5   4        1.66        3.60      0.69 o 
   2  -5   4      154.06      153.51      3.08 o 
   3  -5   4        3.49        4.72      1.15 o 
   4  -5   4      407.79      393.06      5.49 o 
   5  -5   4      236.84      233.70      5.00 o 
   6  -5   4      338.39      344.79      7.84 o 
   7  -5   4      455.49      439.44      6.46 o 
   8  -5   4       50.70       46.70      2.43 o 
  -7  -4   4       38.66       36.61      2.54 o 
  -6  -4   4      252.43      247.51      4.84 o 
  -5  -4   4       36.23       31.27      1.88 o 
  -4  -4   4      403.67      408.81      5.58 o 
  -3  -4   4       30.64       28.03      1.17 o 
  -2  -4   4      269.87      273.45      3.09 o 
  -1  -4   4       42.78       42.18      1.35 o 
   0  -4   4      101.66      106.33      1.84 o 
   1  -4   4       14.51       11.99      0.82 o 
   2  -4   4      154.92      141.05      1.85 o 
   3  -4   4      277.49      302.10      9.07 o 
   4  -4   4      152.76      148.52      5.23 o 
   5  -4   4     1162.20     1161.38     11.57 o 
   6  -4   4      208.98      212.37      3.91 o 
   7  -4   4       49.12       48.36      2.69 o 
   8  -4   4      313.33      303.30      5.38 o 
   9  -4   4        8.39        6.54      1.69 o 
  -8  -3   4       54.58       52.89      3.30 o 
  -7  -3   4      110.21      113.06      3.06 o 
  -6  -3   4       48.90       49.09      2.14 o 
  -5  -3   4      488.55      481.82      6.11 o 
  -4  -3   4      114.77      114.71      1.95 o 
  -3  -3   4     1670.81     1661.77     11.90 o 
  -2  -3   4      242.10      219.98      4.53 o 
  -1  -3   4      945.46      956.24      7.28 o 
   0  -3   4     1743.02     1775.90     14.20 o 
   1  -3   4      289.31      275.38      2.78 o 
   2  -3   4      662.04      661.25      5.18 o 
   3  -3   4        1.76        2.38      0.81 o 
   4  -3   4      119.06      122.84      2.66 o 
   5  -3   4      415.80      425.93      5.37 o 
   6  -3   4      239.66      224.79      3.85 o 
   7  -3   4      396.88      397.17      5.59 o 
   8  -3   4        0.44       -0.53      1.03 o 
   9  -3   4       99.40      100.46      3.04 o 
  -8  -2   4       26.11       28.31      1.99 o 
  -7  -2   4        2.86        2.28      1.11 o 
  -6  -2   4      385.58      376.03      5.23 o 
  -5  -2   4        2.20        2.25      0.68 o 
  -4  -2   4      610.98      585.31      5.09 o 
  -3  -2   4      283.50      295.82      3.93 o 
  -2  -2   4     1964.73     1997.46     14.69 o 
  -1  -2   4     1851.86     1843.38     12.60 o 
   0  -2   4     1855.04     1934.10     13.10 o 
   1  -2   4     2596.73     2694.57     24.33 o 
   2  -2   4      121.45      136.79      1.71 o 
   3  -2   4     2323.39     2301.40     19.17 o 
   4  -2   4      170.96      174.47      4.00 o 
   5  -2   4      613.34      585.23      6.46 o 
   6  -2   4      119.42      122.85      2.66 o 
   7  -2   4      252.31      243.47      4.02 o 
   8  -2   4        4.82        5.17      1.14 o 
   9  -2   4       48.59       48.65      2.17 o 
  -8  -1   4        9.60        9.88      2.23 o 
  -7  -1   4       33.61       29.56      1.70 o 
  -6  -1   4        7.71        8.45      0.91 o 
  -5  -1   4        6.72        5.22      0.76 o 
  -4  -1   4       48.25       47.53      1.33 o 
  -3  -1   4      336.89      339.03      3.22 o 
  -1  -1   4      536.02      520.89      4.16 o 
   0  -1   4     5956.59     6346.76     43.10 o 
   1  -1   4      981.61     1029.08      7.18 o 
   2  -1   4    11592.86    11888.26     78.11 o 
   3  -1   4      212.68      247.01      3.15 o 
   4  -1   4     2311.57     2240.56     15.04 o 
   5  -1   4      875.52      918.38      6.91 o 
   6  -1   4      985.88      999.97      7.62 o 
   7  -1   4      429.46      428.11      4.18 o 
   8  -1   4      173.69      183.47      3.48 o 
   9  -1   4      138.22      143.25      3.26 o 
  10  -1   4       43.29       45.17      2.23 o 
  -8   0   4       46.89       50.65      2.17 o 
  -7   0   4       43.20       40.04      2.84 o 
  -6   0   4       50.24       53.10      1.58 o 
  -5   0   4       87.30       97.28      1.83 o 
  -4   0   4      112.94      117.46      2.10 o 
  -3   0   4       73.57       64.55      1.24 o 
  -2   0   4      925.26      971.57      8.29 o 
   0   0   4      577.79      634.22      4.63 o 
   1   0   4     1980.82     2133.10     14.20 o 
   2   0   4      502.64      565.35      4.19 o 
   3   0   4     3543.13     3688.26     24.81 o 
   4   0   4     2252.18     2363.63     15.70 o 
   5   0   4      532.16      523.14      4.42 o 
   6   0   4      530.86      495.08      4.42 o 
   7   0   4       93.58       87.29      1.77 o 
   8   0   4      642.81      636.08      6.09 o 
   9   0   4        0.51       -0.14      1.54 o 
  10   0   4      154.09      164.48      5.38 o 
  -8   1   4       76.84       79.76      2.00 o 
  -7   1   4      255.59      257.51      4.32 o 
  -6   1   4       44.95       39.46      2.08 o 
  -5   1   4      297.73      284.09      5.57 o 
  -4   1   4        6.86        6.71      0.67 o 
  -3   1   4      103.39       86.40      1.40 o 
  -2   1   4        0.45        0.51      0.53 o 
  -1   1   4      104.91       98.97      0.89 o 
   0   1   4        2.27        3.12      0.52 o 
   1   1   4       39.90       33.48      0.77 o 
   2   1   4      591.69      603.21      5.28 o 
   3   1   4      266.16      256.14      4.48 o 
   5   1   4      321.10      345.61      3.38 o 
   6   1   4      388.53      381.63      3.69 o 
   7   1   4      192.60      198.92      3.59 o 
   8   1   4       34.89       37.55      1.42 o 
   9   1   4      282.86      284.52      4.50 o 
  10   1   4        1.44        1.54      1.69 o 
  -8   2   4      150.54      164.69      3.20 o 
  -7   2   4      150.49      150.86      2.52 o 
  -6   2   4      377.32      383.51      3.99 o 
  -5   2   4       66.89       68.14      1.53 o 
  -4   2   4     1617.49     1550.81     10.99 o 
  -3   2   4       10.55       15.32      0.76 o 
  -2   2   4     3303.19     3415.36     22.32 o 
   0   2   4     1458.74     1562.12     13.10 o 
   1   2   4     2279.04     2371.30     15.59 o 
   2   2   4        8.77       11.93      0.53 o 
   3   2   4       36.80       31.73      1.38 o 
   4   2   4      421.27      457.06      3.81 o 
   5   2   4       25.97       19.05      1.95 o 
   6   2   4       18.43       23.69      1.92 o 
   7   2   4      144.89      134.64      2.06 o 
   8   2   4      213.72      211.56      3.75 o 
   9   2   4        2.68        2.73      1.25 o 
  10   2   4      114.38      118.37      3.26 o 
  -8   3   4        0.03       -0.34      1.40 o 
  -7   3   4      258.10      255.87      4.22 o 
  -6   3   4       15.23       13.36      1.19 o 
  -5   3   4     1012.55     1020.75      7.97 o 
  -4   3   4        6.80        6.36      0.72 o 
  -3   3   4     2619.53     2577.74     17.14 o 
  -2   3   4     1280.02     1290.91      9.01 o 
  -1   3   4     5866.97     5952.06     63.51 o 
   0   3   4     8117.27     8468.51     56.27 o 
   1   3   4     1641.70     1737.06     11.94 o 
   2   3   4     2851.58     2946.70     19.09 o 
   3   3   4       85.55       77.34      1.26 o 
   4   3   4      557.01      561.18      5.12 o 
   5   3   4        4.91        4.31      0.50 o 
   6   3   4       38.94       41.78      1.13 o 
   7   3   4       26.53       26.36      2.69 o 
   8   3   4        1.40        1.36      0.99 o 
   9   3   4       66.54       62.04      2.43 o 
  10   3   4       14.54       15.71      1.77 o 
  -8   4   4        5.28        6.37      1.33 o 
  -7   4   4       18.67       17.32      1.17 o 
  -6   4   4       14.95       19.61      1.72 o 
  -5   4   4      128.82      120.82      2.05 o 
  -4   4   4      313.11      295.07      3.16 o 
  -3   4   4      442.71      456.04      4.23 o 
  -2   4   4     1692.25     1730.96     14.27 o 
  -1   4   4      946.84      895.41      6.63 o 
   0   4   4      217.43      200.08      2.51 o 
   1   4   4     6709.55     6699.11     90.04 o 
   2   4   4       12.31       18.58      0.98 o 
   3   4   4     2862.24     2932.85     19.30 o 
   4   4   4      121.12      124.41      1.64 o 
   5   4   4     1846.98     1862.85     12.92 o 
   6   4   4       99.30       99.85      2.49 o 
   7   4   4      214.23      220.95      8.76 o 
   8   4   4       13.99       18.43      1.57 o 
   9   4   4       92.66       94.79      2.87 o 
  -8   5   4       90.74       93.61      4.61 o 
  -7   5   4       37.20       45.17      4.69 o 
  -6   5   4       97.87      107.92      2.14 o 
  -5   5   4      286.91      282.94      4.63 o 
  -4   5   4        3.26        3.04      0.73 o 
  -3   5   4      561.63      579.12      5.02 o 
  -2   5   4      109.55      109.45      1.84 o 
  -1   5   4      418.59      411.81      3.77 o 
   0   5   4     1045.06     1060.94      7.83 o 
   1   5   4      131.94      134.91      1.86 o 
   2   5   4     1504.69     1524.95     11.10 o 
   3   5   4       42.03       41.30      1.24 o 
   4   5   4     1750.21     1699.66     13.27 o 
   5   5   4      688.25      673.55      7.38 o 
   6   5   4      580.05      556.20      6.73 o 
   7   5   4      400.67      382.30      7.84 o 
   8   5   4       43.75       44.50      2.18 o 
   9   5   4      177.42      167.72      5.84 o 
  -7   6   4      116.95      116.52      5.07 o 
  -6   6   4      405.72      414.84      8.76 o 
  -5   6   4        6.32        8.10      0.94 o 
  -4   6   4      511.67      518.23      4.95 o 
  -3   6   4      727.26      723.41      7.90 o 
  -2   6   4       59.95       59.63      1.53 o 
  -1   6   4      750.55      767.48      6.29 o 
   0   6   4       22.86       23.56      1.06 o 
   1   6   4      300.06      292.77      3.13 o 
   2   6   4       35.67       36.78      1.26 o 
   3   6   4      262.03      252.93      2.87 o 
   4   6   4      200.05      209.65      3.57 o 
   5   6   4      164.38      175.23      3.36 o 
   6   6   4      576.09      552.70      6.89 o 
   7   6   4       21.22       19.06      1.66 o 
   8   6   4      189.31      188.23      6.38 o 
  -6   7   4       80.69       80.66      2.76 o 
  -5   7   4      602.80      612.16      7.53 o 
  -4   7   4       43.94       43.38      1.56 o 
  -3   7   4      770.67      792.49      6.83 o 
  -2   7   4       80.97       78.70      1.78 o 
  -1   7   4       38.53       38.09      2.33 o 
   0   7   4      126.83      130.32      4.28 o 
   1   7   4       64.99       61.28      1.57 o 
   2   7   4      184.76      171.95      2.43 o 
   3   7   4       25.99       23.85      1.77 o 
   4   7   4       10.54       11.90      1.77 o 
   5   7   4        7.63        8.44      1.25 o 
   6   7   4        8.21        7.26      1.33 o 
   7   7   4       14.85       13.38      1.55 o 
   8   7   4        6.89        6.48      2.69 o 
  -6   8   4      210.22      217.82      7.07 o 
  -5   8   4       17.86       22.28      1.90 o 
  -4   8   4      394.06      389.17      6.76 o 
  -3   8   4      131.69      129.93      3.15 o 
  -2   8   4      814.17      811.95      7.10 o 
  -1   8   4      179.70      191.26      2.86 o 
   0   8   4      632.52      644.79      5.91 o 
   1   8   4      283.82      287.50      4.36 o 
   2   8   4      112.64      110.68      2.14 o 
   3   8   4      606.43      587.75      7.17 o 
   4   8   4       51.84       51.22      2.17 o 
   5   8   4      114.13      112.37      3.08 o 
   6   8   4        9.48        7.10      1.40 o 
   7   8   4        2.39        1.25      1.36 o 
  -4   9   4        4.63        2.72      1.46 o 
  -3   9   4      423.59      448.09      6.39 o 
  -2   9   4      125.04      129.78      3.26 o 
  -1   9   4      334.57      333.19      4.04 o 
   0   9   4      500.36      508.06      5.23 o 
   1   9   4      400.63      394.99      5.49 o 
   2   9   4     1134.20     1146.33     13.99 o 
   3   9   4        2.01        0.46      1.69 o 
   4   9   4      270.51      268.73      4.84 o 
   5   9   4       95.77       90.54      3.02 o 
  -2  10   4        8.97       10.83      1.57 o 
  -1  10   4      106.38      115.54      3.15 o 
   0  10   4       34.65       33.82      1.85 o 
   1  10   4      293.93      300.83      4.94 o 
   2  10   4        0.42        1.08      1.30 o 
   3  10   4      536.83      535.44      7.39 o 
   0  -8   5       50.11       55.49      3.69 o 
   1  -8   5       13.57       13.93      1.92 o 
   2  -8   5        7.21        7.10      1.48 o 
  -3  -7   5        1.41        2.31      1.92 o 
  -2  -7   5      277.68      288.67      5.00 o 
  -1  -7   5       76.51       75.63      4.00 o 
   0  -7   5      171.33      184.93      6.30 o 
   1  -7   5      276.55      273.70      4.66 o 
   2  -7   5        9.12        9.07      1.48 o 
   3  -7   5      220.00      229.69      4.55 o 
   4  -7   5       21.29       23.12      1.95 o 
   5  -7   5       67.14       70.73      2.88 o 
  -4  -6   5        1.81        1.48      1.25 o 
  -3  -6   5       85.61       84.60      2.66 o 
  -2  -6   5       86.01       86.74      2.66 o 
  -1  -6   5      313.46      317.90      3.82 o 
   0  -6   5      517.22      513.57      5.13 o 
   1  -6   5       44.01       44.67      3.54 o 
   2  -6   5      276.08      284.86      4.72 o 
   3  -6   5       10.73        9.25      1.51 o 
   4  -6   5      308.08      292.80      4.94 o 
   5  -6   5       34.74       37.80      2.27 o 
   6  -6   5       68.72       66.93      2.76 o 
   7  -6   5       13.23       12.34      3.54 o 
  -6  -5   5        4.80        4.45      1.40 o 
  -5  -5   5       13.29       14.14      1.55 o 
  -4  -5   5        6.39        6.05      1.29 o 
  -3  -5   5        9.96       11.48      2.61 o 
  -2  -5   5        1.88        3.01      0.76 o 
  -1  -5   5      190.57      189.99      2.74 o 
   0  -5   5        3.45        4.40      0.77 o 
   1  -5   5      562.37      578.41      5.66 o 
   2  -5   5       37.78       35.19      1.88 o 
   3  -5   5      483.89      468.92      6.14 o 
   4  -5   5       12.70       12.15      1.44 o 
   5  -5   5      178.35      180.58      3.75 o 
   6  -5   5      144.19      150.33      4.92 o 
   7  -5   5      178.89      175.07      4.07 o 
   8  -5   5       25.02       25.38      2.12 o 
  -6  -4   5       23.47       20.51      1.77 o 
  -5  -4   5      104.13      104.26      5.07 o 
  -4  -4   5      106.84      105.89      3.61 o 
  -3  -4   5      133.76      134.60      2.66 o 
  -2  -4   5       13.00       11.33      0.90 o 
  -1  -4   5       30.48       33.62      1.27 o 
   0  -4   5       17.13       15.83      0.99 o 
   1  -4   5       45.08       46.60      1.40 o 
   2  -4   5        3.46        4.36      0.61 o 
   3  -4   5      117.15      112.81      2.66 o 
   4  -4   5      312.13      319.80      6.07 o 
   5  -4   5      113.49      108.41      2.88 o 
   6  -4   5       15.00       13.51      1.46 o 
   7  -4   5      223.48      216.60      4.18 o 
   8  -4   5        6.91        6.80      1.52 o 
  -7  -3   5       29.52       30.67      2.07 o 
  -6  -3   5       77.20       86.02      2.62 o 
  -5  -3   5        9.21       12.01      2.15 o 
  -4  -3   5      577.14      579.88      5.31 o 
  -3  -3   5       21.94       27.46      1.23 o 
  -2  -3   5     1163.15     1148.24     10.80 o 
  -1  -3   5       73.36       77.09      1.58 o 
   0  -3   5      647.04      610.61      5.15 o 
   1  -3   5        0.17       -0.24      0.54 o 
   2  -3   5      136.07      129.06      1.79 o 
   3  -3   5        1.83        2.25      0.31 o 
   4  -3   5      247.05      247.96      3.86 o 
   5  -3   5       13.06       18.39      2.15 o 
   6  -3   5      226.07      224.01      3.97 o 
   7  -3   5       20.46       19.83      2.46 o 
   8  -3   5       69.61       68.10      2.50 o 
   9  -3   5       11.95       12.49      1.66 o 
  -7  -2   5       77.93       82.03      2.62 o 
  -6  -2   5        5.15        6.29      1.16 o 
  -5  -2   5      213.86      221.99      3.34 o 
  -4  -2   5       23.39       21.92      1.61 o 
  -3  -2   5      475.76      441.55      5.52 o 
  -2  -2   5      563.72      582.33      4.95 o 
  -1  -2   5      543.84      545.90      5.60 o 
   0  -2   5      743.41      729.40      5.91 o 
   1  -2   5      635.28      642.79      5.14 o 
   2  -2   5     1385.28     1472.25     12.38 o 
   3  -2   5      367.52      386.87      6.13 o 
   4  -2   5      400.20      393.41      5.00 o 
   5  -2   5      159.14      167.75      3.10 o 
   6  -2   5      412.79      383.63      5.16 o 
   7  -2   5      104.09      102.46      2.72 o 
   8  -2   5       56.27       56.11      2.28 o 
   9  -2   5      127.67      132.93      3.31 o 
  -8  -1   5       10.54       12.38      1.59 o 
  -7  -1   5       51.35       51.53      2.10 o 
  -6  -1   5        0.52        0.40      0.74 o 
  -5  -1   5       88.00       89.26      2.38 o 
  -4  -1   5      335.51      333.33      3.54 o 
  -3  -1   5       31.32       30.07      1.13 o 
  -2  -1   5      600.11      611.19      6.45 o 
  -1  -1   5      717.99      692.46      5.40 o 
   0  -1   5     1049.39     1061.95      7.62 o 
   1  -1   5     1175.30     1144.20      8.10 o 
   2  -1   5       91.25       83.48      1.29 o 
   3  -1   5     2169.12     2205.16     17.66 o 
   4  -1   5       15.38       11.74      0.67 o 
   5  -1   5     1086.02     1095.74      8.09 o 
   6  -1   5      126.01      120.44      1.85 o 
   7  -1   5      241.55      241.00      5.53 o 
   8  -1   5       10.89        9.68      1.25 o 
   9  -1   5      146.20      157.26      5.07 o 
  10  -1   5        0.54        1.38      1.18 o 
  -8   0   5       70.80       73.41      2.51 o 
  -7   0   5       18.60       18.06      1.17 o 
  -6   0   5       27.72       25.21      1.24 o 
  -5   0   5      191.06      185.19      2.57 o 
  -4   0   5        5.29        5.68      0.69 o 
  -3   0   5       18.89       15.77      0.84 o 
  -2   0   5      388.68      396.79      4.41 o 
  -1   0   5       14.50       14.95      0.65 o 
   0   0   5     1061.13     1040.92      7.34 o 
   1   0   5       15.41       12.93      0.59 o 
   2   0   5     2276.70     2419.98     20.01 o 
   3   0   5      427.37      460.82      3.74 o 
   4   0   5     1801.41     1788.91     12.20 o 
   5   0   5      324.47      324.53      3.18 o 
   6   0   5      346.24      332.14      3.38 o 
   7   0   5      446.21      444.47      4.34 o 
   8   0   5       74.79       76.82      2.28 o 
   9   0   5       38.50       37.28      1.85 o 
  10   0   5       23.87       31.36      2.92 o 
  -8   1   5       16.58       21.37      2.61 o 
  -7   1   5      144.24      149.17      2.85 o 
  -6   1   5      249.54      236.76      4.28 o 
  -5   1   5       47.23       43.34      1.74 o 
  -4   1   5       62.43       55.70      2.05 o 
  -3   1   5        2.04        1.11      0.48 o 
  -2   1   5       96.39       87.76      1.31 o 
  -1   1   5      449.98      466.13      3.64 o 
   0   1   5       59.28       57.25      2.38 o 
   1   1   5      194.01      174.39      1.74 o 
   2   1   5      310.94      315.79      2.71 o 
   3   1   5      124.35      102.78      1.38 o 
   4   1   5      524.56      535.98      7.09 o 
   5   1   5      456.78      433.12      3.87 o 
   6   1   5      510.28      520.76      4.67 o 
   7   1   5        1.03        1.10      0.65 o 
   8   1   5      158.92      157.93      2.45 o 
   9   1   5        0.28       -0.08      1.09 o 
  10   1   5       37.94       32.43      2.92 o 
  -8   2   5       69.42       75.92      4.23 o 
  -7   2   5      114.74      124.15      2.33 o 
  -6   2   5       60.79       59.64      2.54 o 
  -5   2   5      672.04      639.65      5.54 o 
  -4   2   5       20.22       20.84      0.98 o 
  -3   2   5      465.47      414.90      3.64 o 
  -2   2   5       45.45       51.27      1.14 o 
  -1   2   5     2087.47     2145.27     18.04 o 
   0   2   5       12.40       10.53      0.76 o 
   1   2   5      796.50      774.65      5.51 o 
   2   2   5       65.81       58.01      0.96 o 
   3   2   5      247.28      242.48      2.36 o 
   4   2   5        3.24        1.49      0.44 o 
   5   2   5      361.02      338.63      4.93 o 
   6   2   5       19.44       19.02      0.94 o 
   7   2   5      473.75      447.50      4.30 o 
   8   2   5        9.00       11.49      0.97 o 
   9   2   5       29.92       27.66      1.79 o 
  10   2   5        3.79        3.93      1.36 o 
  -8   3   5       13.71       17.54      1.62 o 
  -7   3   5       22.81       19.68      1.22 o 
  -6   3   5      332.98      329.09      3.70 o 
  -5   3   5        0.57       -0.14      0.65 o 
  -4   3   5     1003.68      980.08     10.76 o 
  -3   3   5        2.48        0.83      1.04 o 
  -2   3   5     1544.24     1555.68     10.67 o 
  -1   3   5      456.41      401.69      2.64 o 
   0   3   5     2190.10     2275.39     13.76 o 
   1   3   5      963.52      996.40      8.11 o 
   2   3   5      767.64      786.18      5.78 o 
   3   3   5      444.94      446.58      3.75 o 
   4   3   5      263.51      259.82      2.64 o 
   5   3   5        5.19        4.11      0.56 o 
   6   3   5       51.74       51.80      2.79 o 
   7   3   5      314.01      315.74      3.37 o 
   8   3   5       22.32       24.99      1.84 o 
   9   3   5       43.01       39.73      2.17 o 
  10   3   5        5.70        5.96      1.44 o 
  -8   4   5        1.07        1.28      1.22 o 
  -7   4   5       18.88       25.18      1.77 o 
  -6   4   5        9.35        8.90      1.08 o 
  -5   4   5      144.42      135.78      2.37 o 
  -4   4   5      337.31      347.32      3.56 o 
  -3   4   5      435.18      419.83      3.88 o 
  -2   4   5      412.16      407.66      3.66 o 
  -1   4   5      943.59      942.72      6.93 o 
   0   4   5     1817.15     1872.89     12.65 o 
   1   4   5      356.87      345.78      4.22 o 
   2   4   5     2241.96     2295.64     18.96 o 
   3   4   5       53.31       58.25      1.20 o 
   4   4   5     1851.30     1860.75     12.82 o 
   5   4   5      222.70      227.67      2.55 o 
   6   4   5      366.78      358.96      8.07 o 
   7   4   5       32.54       32.82      1.84 o 
   8   4   5      103.72      114.54      2.99 o 
   9   4   5        3.03        2.39      1.22 o 
  -7   5   5       86.25       96.67      5.76 o 
  -6   5   5        4.87        4.79      1.31 o 
  -5   5   5      129.33      137.86      2.28 o 
  -4   5   5       14.36       14.92      0.97 o 
  -3   5   5       96.33       94.06      1.76 o 
  -2   5   5       16.89       15.18      0.89 o 
  -1   5   5      580.41      560.61      4.76 o 
   0   5   5       54.92       56.09      1.82 o 
   1   5   5      769.85      768.46      6.04 o 
   2   5   5       12.46       12.93      0.79 o 
   3   5   5     1000.42     1002.28     10.19 o 
   4   5   5      340.87      328.64      3.27 o 
   5   5   5      467.36      466.24     11.91 o 
   6   5   5      256.39      254.41      4.11 o 
   7   5   5      474.01      464.81      6.18 o 
   8   5   5       79.64       75.77      2.60 o 
   9   5   5       56.28       58.62      2.47 o 
  -7   6   5       73.14       79.93      4.46 o 
  -6   6   5       86.05       75.94      4.00 o 
  -5   6   5      291.02      292.42      3.55 o 
  -4   6   5      163.37      167.57      2.56 o 
  -3   6   5      226.10      226.12      3.73 o 
  -2   6   5       22.79       21.73      1.14 o 
  -1   6   5      259.35      266.95      3.03 o 
   0   6   5      216.00      212.76      3.00 o 
   1   6   5      113.95      105.81      1.82 o 
   2   6   5      306.17      288.80      4.30 o 
   3   6   5      230.67      207.38      2.89 o 
   4   6   5      297.29      308.60      3.21 o 
   5   6   5      138.96      135.22      2.93 o 
   6   6   5        4.00        7.26      1.77 o 
   7   6   5      233.03      228.41      4.22 o 
   8   6   5        2.03        1.76      1.61 o 
   9   6   5      109.62      100.42      3.28 o 
  -6   7   5       68.35       70.56      4.30 o 
  -5   7   5       11.36       10.91      2.46 o 
  -4   7   5      417.24      411.76      5.42 o 
  -3   7   5        0.18        0.30      0.76 o 
  -2   7   5      211.02      207.85      2.86 o 
  -1   7   5       49.47       51.82      2.17 o 
   0   7   5      182.75      185.93      3.35 o 
   1   7   5      111.52      112.95      2.78 o 
   2   7   5      170.76      171.50      2.44 o 
   3   7   5       10.90        9.85      0.84 o 
   4   7   5      349.77      346.66      4.99 o 
   5   7   5        0.23       -0.17      0.96 o 
   6   7   5       88.64       91.83      4.84 o 
   7   7   5        4.83        7.51      1.36 o 
   8   7   5       65.90       63.57      5.61 o 
  -5   8   5      220.93      216.59      6.76 o 
  -4   8   5       15.81       17.27      1.66 o 
  -3   8   5      402.14      403.37      5.79 o 
  -2   8   5       44.59       45.41      2.05 o 
  -1   8   5      538.82      556.76      5.37 o 
   0   8   5       26.38       25.49      1.27 o 
   1   8   5      112.93      112.80      2.65 o 
   2   8   5       83.49       90.57      1.88 o 
   3   8   5       21.03       19.92      1.55 o 
   4   8   5       60.01       62.56      2.27 o 
   5   8   5       45.64       43.31      2.17 o 
   6   8   5       31.77       34.81      2.17 o 
   7   8   5       21.95       22.03      1.99 o 
  -4   9   5      163.98      171.70      5.99 o 
  -3   9   5       25.39       28.44      1.99 o 
  -2   9   5      172.66      181.82      2.93 o 
  -1   9   5      260.86      270.88      3.60 o 
   0   9   5      283.80      291.26      4.96 o 
   1   9   5      356.47      367.63      4.26 o 
   2   9   5       49.91       46.13      2.17 o 
   3   9   5       87.28       83.45      2.66 o 
   4   9   5       32.52       29.08      2.08 o 
   5   9   5       71.51       68.07      4.69 o 
   6   9   5        4.62        3.13      1.36 o 
  -2  10   5       86.70       98.06      3.69 o 
  -1  10   5       10.06       11.43      1.51 o 
   0  10   5      245.38      261.55      3.70 o 
   1  10   5        0.02        1.93      1.18 o 
   2  10   5      228.07      239.22      4.51 o 
   3  10   5        0.99        1.58      1.29 o 
   4  10   5      147.82      142.07      3.84 o 
  -2  -7   6        2.47        1.71      1.31 o 
  -1  -7   6       11.97       13.99      2.46 o 
   0  -7   6       10.40       14.35      2.69 o 
   1  -7   6       52.63       53.42      2.38 o 
   2  -7   6        0.22        0.74      1.22 o 
   3  -7   6      100.47      101.74      3.24 o 
   4  -7   6        6.18        5.40      1.55 o 
  -3  -6   6       77.53       82.30      2.77 o 
  -2  -6   6        9.20       12.07      1.52 o 
  -1  -6   6       66.38       67.39      2.62 o 
   0  -6   6       36.52       36.47      2.77 o 
   1  -6   6        1.58        2.53      1.11 o 
   2  -6   6      143.38      136.35      3.30 o 
   3  -6   6       62.57       63.02      2.54 o 
   4  -6   6       13.27       10.46      2.69 o 
   5  -6   6       72.95       70.86      2.77 o 
   6  -6   6      104.44      110.31      3.37 o 
  -5  -5   6        0.59       -1.04      1.22 o 
  -4  -5   6      125.29      126.39      3.30 o 
  -3  -5   6        0.18       -0.02      1.69 o 
  -2  -5   6      102.71      103.91      2.14 o 
  -1  -5   6       36.30       37.13      1.58 o 
   0  -5   6      129.36      131.66      2.29 o 
   1  -5   6        0.34        0.85      0.73 o 
   2  -5   6      488.57      490.60     10.45 o 
   3  -5   6       19.41       17.59      1.55 o 
   4  -5   6      113.54      110.39      3.10 o 
   5  -5   6       52.09       48.14      2.32 o 
   6  -5   6       42.90       41.48      2.34 o 
   7  -5   6        0.41       -0.80      1.18 o 
  -6  -4   6       10.06       12.31      1.62 o 
  -5  -4   6       22.29       22.00      1.92 o 
  -4  -4   6       72.49       74.32      2.47 o 
  -3  -4   6      141.43      143.86      3.66 o 
  -2  -4   6       70.75       73.32      1.78 o 
  -1  -4   6      183.33      172.38      2.54 o 
   0  -4   6      123.25      116.39      2.06 o 
   1  -4   6      126.08      129.64      2.91 o 
   2  -4   6      525.89      526.23      4.77 o 
   3  -4   6      660.31      642.72      7.44 o 
   4  -4   6     1246.22     1228.16     12.22 o 
   5  -4   6       38.20       32.62      1.90 o 
   6  -4   6      166.82      159.19      5.15 o 
   7  -4   6        3.99        1.81      1.29 o 
   8  -4   6       26.86       26.10      3.15 o 
  -6  -3   6       14.87       14.10      2.38 o 
  -5  -3   6       15.84       15.03      1.92 o 
  -4  -3   6        8.91        8.05      1.22 o 
  -3  -3   6       68.16       75.74      2.06 o 
  -2  -3   6       73.13       66.81      1.64 o 
  -1  -3   6      289.91      302.37      3.31 o 
   0  -3   6      174.01      154.22      2.27 o 
   1  -3   6      362.11      357.07      3.66 o 
   2  -3   6      272.59      275.34      2.99 o 
   3  -3   6      790.61      752.58     10.14 o 
   4  -3   6      251.77      250.75      3.97 o 
   5  -3   6     1311.67     1287.26     12.54 o 
   6  -3   6      267.54      263.74      5.84 o 
   7  -3   6      119.73      120.77      4.69 o 
   8  -3   6       89.55       84.96      2.82 o 
   9  -3   6       16.39       14.16      1.73 o 
  -7  -2   6        0.63        0.99      1.14 o 
  -6  -2   6       32.22       32.48      1.88 o 
  -5  -2   6        0.30        1.40      0.91 o 
  -4  -2   6       47.57       50.06      2.85 o 
  -3  -2   6        1.07        1.28      0.88 o 
  -2  -2   6      183.35      169.71      2.35 o 
  -1  -2   6        0.09        1.54      0.72 o 
   0  -2   6      487.86      473.63      4.29 o 
   1  -2   6      144.93      154.15      2.12 o 
   2  -2   6     1334.56     1337.30      9.62 o 
   3  -2   6       66.81       65.90      1.28 o 
   4  -2   6      985.43     1008.14      7.52 o 
   5  -2   6      319.30      303.95      5.30 o 
   6  -2   6      130.61      134.65      3.00 o 
   7  -2   6      195.39      192.32      3.64 o 
   8  -2   6       57.35       52.98      2.61 o 
   9  -2   6       52.97       57.78      2.55 o 
  -7  -1   6       50.75       55.34      3.54 o 
  -6  -1   6        4.05        6.21      1.14 o 
  -5  -1   6      158.02      153.86      2.43 o 
  -4  -1   6       32.40       36.85      1.95 o 
  -3  -1   6      134.55      145.16      2.55 o 
  -2  -1   6       75.48       72.71      1.53 o 
  -1  -1   6      123.10      116.00      1.76 o 
   0  -1   6      303.32      298.32      2.98 o 
   1  -1   6       67.33       80.40      1.41 o 
   2  -1   6      117.27      101.39      1.51 o 
   3  -1   6       65.50       64.30      1.27 o 
   4  -1   6      355.73      356.38      3.34 o 
   5  -1   6      280.03      278.79      2.85 o 
   6  -1   6      216.74      224.63      6.76 o 
   7  -1   6      107.07      115.13      2.77 o 
   8  -1   6      158.06      161.84      4.30 o 
   9  -1   6       16.98       14.76      1.51 o 
  -7   0   6       49.33       51.19      3.38 o 
  -6   0   6       53.00       57.68      1.65 o 
  -5   0   6      331.75      334.81      3.70 o 
  -4   0   6       34.91       32.30      1.59 o 
  -3   0   6     1498.87     1449.82     10.40 o 
  -2   0   6       32.87       25.60      1.25 o 
  -1   0   6      810.00      839.69      6.29 o 
   0   0   6       68.56       65.08      1.20 o 
   1   0   6     1013.68      995.58      7.20 o 
   2   0   6       19.99       23.89      1.68 o 
   3   0   6       15.64       21.83      0.84 o 
   4   0   6       45.96       54.56      1.56 o 
   5   0   6      177.98      173.78      2.19 o 
   6   0   6        0.17        0.46      0.59 o 
   7   0   6      179.40      199.33      2.64 o 
   8   0   6       10.72       12.98      1.29 o 
   9   0   6       92.07       94.01      2.66 o 
  10   0   6        7.96        6.46      2.00 o 
  -8   1   6       29.34       32.74      3.07 o 
  -7   1   6        2.38        3.33      1.25 o 
  -6   1   6      174.44      177.75      2.67 o 
  -5   1   6        5.39        4.95      1.13 o 
  -4   1   6      434.23      434.18      4.09 o 
  -3   1   6      735.13      709.88      6.31 o 
  -2   1   6      944.70      919.50      6.81 o 
  -1   1   6      686.93      674.59      5.11 o 
   0   1   6      661.03      616.05      4.70 o 
   1   1   6     1542.98     1569.07     10.64 o 
   2   1   6      310.04      287.21      2.66 o 
   3   1   6      382.70      331.45      3.01 o 
   4   1   6      412.45      429.26      3.78 o 
   5   1   6      398.56      364.71      4.34 o 
   6   1   6      139.68      129.36      3.20 o 
   7   1   6      147.62      152.18      2.30 o 
   8   1   6        4.28        4.24      1.14 o 
   9   1   6       66.39       70.31      2.77 o 
  10   1   6       10.59       11.99      2.15 o 
  -8   2   6       26.72       32.06      2.12 o 
  -7   2   6       27.93       27.07      1.85 o 
  -6   2   6       84.59       81.86      2.84 o 
  -5   2   6      270.81      263.25      3.05 o 
  -4   2   6      229.80      217.76      2.59 o 
  -3   2   6      197.65      179.12      2.08 o 
  -2   2   6      775.04      790.44      5.83 o 
  -1   2   6       18.48       25.10      1.29 o 
   0   2   6      643.21      633.51     11.91 o 
   1   2   6      790.61      804.69      8.00 o 
   2   2   6     1411.08     1416.82      9.73 o 
   3   2   6      370.96      371.75      3.28 o 
   4   2   6     1193.34     1211.68      8.75 o 
   5   2   6        1.47        3.05      0.59 o 
   6   2   6     1712.40     1748.42     12.45 o 
   7   2   6       49.40       46.65      1.50 o 
   8   2   6      136.59      135.41      3.26 o 
   9   2   6       97.00      102.11      2.77 o 
  10   2   6       13.29       16.45      2.46 o 
  -8   3   6        1.34        3.99      1.36 o 
  -7   3   6       28.18       32.16      3.00 o 
  -6   3   6        9.71       11.24      1.36 o 
  -5   3   6       92.79       91.38      1.73 o 
  -4   3   6       19.38       17.76      1.40 o 
  -3   3   6      667.91      640.81      6.66 o 
  -2   3   6       30.87       28.72      1.44 o 
   0   3   6        2.57        0.96      0.59 o 
   1   3   6      388.25      347.28      2.98 o 
   2   3   6       15.66       19.17      0.74 o 
   3   3   6     2523.52     2532.21     16.84 o 
   4   3   6        0.57        0.52      0.47 o 
   5   3   6     1562.50     1541.79     11.00 o 
   6   3   6      632.10      656.41      5.57 o 
   7   3   6      398.56      396.05      4.04 o 
   8   3   6      465.20      452.58      5.92 o 
   9   3   6       46.24       44.97      2.84 o 
  10   3   6       79.91       91.79      2.88 o 
  -7   4   6       21.26       22.04      1.77 o 
  -6   4   6       35.73       36.21      2.15 o 
  -5   4   6       10.03       13.46      1.44 o 
  -4   4   6       15.31       15.74      0.92 o 
  -3   4   6      295.70      299.09      3.11 o 
  -2   4   6      216.17      228.18      2.45 o 
  -1   4   6      449.02      437.50      4.28 o 
   0   4   6       44.16       46.81      1.18 o 
   1   4   6       60.89       76.58      4.39 o 
   2   4   6      418.68      440.92      3.81 o 
   3   4   6      127.80      133.65      1.82 o 
   4   4   6      433.54      425.12      3.88 o 
   5   4   6      459.57      458.03      4.23 o 
   6   4   6      407.68      423.64      4.09 o 
   7   4   6      181.38      172.26      3.77 o 
   8   4   6        0.37        0.06      1.02 o 
   9   4   6      157.52      156.97      3.59 o 
  -7   5   6       10.38       12.78      1.59 o 
  -6   5   6       96.47      102.31      2.84 o 
  -5   5   6       47.81       45.68      1.99 o 
  -4   5   6       49.58       47.93      1.92 o 
  -3   5   6      100.93       89.54      1.79 o 
  -2   5   6      801.71      805.07      7.48 o 
  -1   5   6       78.24       82.21      1.47 o 
   0   5   6      867.94      854.39      7.85 o 
   1   5   6      156.65      163.36      2.08 o 
   2   5   6      670.18      664.75      7.12 o 
   3   5   6        0.30        0.16      0.52 o 
   4   5   6       52.74       56.73      1.35 o 
   5   5   6       53.50       54.04      1.83 o 
   6   5   6      333.47      324.99      4.72 o 
   7   5   6       12.50       10.58      1.92 o 
   8   5   6       87.90       81.92      2.66 o 
   9   5   6       16.22       17.78      1.77 o 
  -6   6   6        2.09        2.81      2.31 o 
  -5   6   6      138.52      149.39      3.25 o 
  -4   6   6       30.01       35.08      1.84 o 
  -3   6   6      770.57      773.88      6.53 o 
  -2   6   6        5.00        4.61      0.74 o 
  -1   6   6     1565.69     1583.67     11.44 o 
   0   6   6      626.20      619.84      5.35 o 
   1   6   6      170.99      170.97      2.28 o 
   2   6   6      920.55      871.02      6.90 o 
   3   6   6       83.52       89.08      1.73 o 
   4   6   6      291.61      296.68      2.90 o 
   5   6   6        7.01        5.36      0.99 o 
   6   6   6       83.28       80.01      2.36 o 
   7   6   6        2.69        4.11      1.22 o 
   8   6   6       49.90       46.78      4.53 o 
   9   6   6       22.49       18.03      1.84 o 
  -6   7   6       19.37       18.91      2.77 o 
  -5   7   6       13.60       12.27      1.92 o 
  -4   7   6       64.72       58.81      3.15 o 
  -3   7   6       80.38       77.88      2.54 o 
  -2   7   6      802.52      822.90      6.99 o 
  -1   7   6      910.91      919.47      9.73 o 
   0   7   6      241.49      237.66      3.00 o 
   1   7   6     1175.70     1200.54      9.21 o 
   2   7   6       65.81       67.53      1.76 o 
   3   7   6      519.69      515.09      4.85 o 
   4   7   6        3.92        5.48      1.92 o 
   5   7   6      329.13      343.20      6.84 o 
   6   7   6        2.13        3.90      1.84 o 
   7   7   6       70.43       72.49      2.65 o 
   8   7   6       20.80       20.37      1.84 o 
  -5   8   6        8.67       11.07      2.46 o 
  -4   8   6       28.44       26.14      1.70 o 
  -3   8   6        2.44        3.91      1.14 o 
  -2   8   6      204.80      204.44      3.41 o 
  -1   8   6       28.89       28.07      1.33 o 
   0   8   6      270.01      262.83      3.33 o 
   1   8   6       95.65      104.60      2.12 o 
   2   8   6      233.87      232.19      3.07 o 
   3   8   6        0.36        1.35      0.96 o 
   4   8   6      254.59      259.07      4.33 o 
   5   8   6       13.73       14.41      3.46 o 
   6   8   6      341.80      339.68      5.47 o 
   7   8   6       53.18       60.28      2.66 o 
  -4   9   6       84.38      101.45      4.92 o 
  -3   9   6       21.10       15.99      2.46 o 
  -2   9   6       90.75       94.89      3.77 o 
  -1   9   6       87.41       91.58      2.12 o 
   0   9   6       93.18       98.25      2.19 o 
   1   9   6        5.46        7.32      0.99 o 
   2   9   6        2.37        3.32      1.07 o 
   3   9   6       34.40       33.69      2.08 o 
   4   9   6        2.06        2.18      1.18 o 
   5   9   6      127.58      131.08      3.43 o 
   6   9   6       45.25       43.97      2.47 o 
  -2  10   6        4.44        7.84      2.31 o 
  -1  10   6      110.69      113.19      3.08 o 
   0  10   6       52.88       59.66      1.98 o 
   1  10   6      159.22      159.58      3.58 o 
   2  10   6       18.37       20.10      1.73 o 
   3  10   6       10.98       11.66      1.55 o 
   4  10   6       12.99       15.46      1.70 o 
  -2  -6   7       48.79       54.16      2.34 o 
  -1  -6   7        0.33        1.29      1.18 o 
   0  -6   7        4.74        5.41      1.29 o 
   1  -6   7       15.22       11.37      1.77 o 
   2  -6   7       71.78       80.37      2.76 o 
   3  -6   7       88.49       83.78      2.76 o 
   4  -6   7       24.52       28.21      2.17 o 
   5  -6   7      270.84      272.10     10.22 o 
  -4  -5   7        7.46        9.70      1.57 o 
  -3  -5   7      203.63      205.58      4.15 o 
  -2  -5   7       15.45       15.99      2.15 o 
  -1  -5   7      179.36      194.67      2.98 o 
   0  -5   7       68.72       65.70      1.85 o 
   1  -5   7      121.64      122.81      3.07 o 
   2  -5   7       10.34       10.57      1.44 o 
   3  -5   7       19.97       15.60      1.59 o 
   4  -5   7       35.23       32.64      2.01 o 
   5  -5   7       21.85       21.53      1.85 o 
   6  -5   7       27.33       26.83      2.07 o 
  -5  -4   7        1.02        2.83      2.84 o 
  -4  -4   7      131.47      141.02      3.39 o 
  -3  -4   7       32.66       30.75      2.54 o 
  -2  -4   7      396.25      387.90      4.28 o 
  -1  -4   7       68.43       67.34      1.77 o 
   0  -4   7      496.64      491.07      6.57 o 
   1  -4   7      286.66      289.32      3.41 o 
   2  -4   7      280.33      274.01      9.53 o 
   3  -4   7      836.57      825.55      9.07 o 
   4  -4   7       95.58       94.67      2.72 o 
   5  -4   7       98.82       90.39      2.72 o 
   6  -4   7        5.72        4.68      1.29 o 
   7  -4   7       42.40       38.04      2.27 o 
   8  -4   7        1.36        0.73      1.29 o 
  -6  -3   7        0.69        3.07      2.00 o 
  -5  -3   7       20.31       21.98      1.77 o 
  -4  -3   7        0.64        0.54      1.03 o 
  -3  -3   7       18.81       21.92      1.19 o 
  -2  -3   7       10.71       12.11      1.00 o 
  -1  -3   7      267.72      285.42      3.34 o 
   0  -3   7      405.23      412.79      6.06 o 
   1  -3   7      758.63      759.23      6.41 o 
   2  -3   7     1248.96     1234.42      9.32 o 
   3  -3   7        0.52        0.88      1.92 o 
   4  -3   7     1705.32     1689.14     15.58 o 
   5  -3   7       48.93       50.61      2.17 o 
   6  -3   7      829.08      807.98      9.76 o 
   7  -3   7       84.44       85.85      3.30 o 
   8  -3   7      152.51      142.08      3.53 o 
  -6  -2   7        2.01        2.31      1.84 o 
  -5  -2   7       12.93       13.37      1.39 o 
  -4  -2   7        0.11       -0.23      0.76 o 
  -3  -2   7        1.03        1.43      0.72 o 
  -2  -2   7       73.16       73.73      1.67 o 
  -1  -2   7        2.17        1.54      0.63 o 
   0  -2   7      269.60      249.84      2.96 o 
   1  -2   7      358.62      380.29      3.78 o 
   2  -2   7      193.75      177.17      2.33 o 
   3  -2   7     1208.46     1205.82      8.99 o 
   4  -2   7       10.17       10.53      1.20 o 
   5  -2   7      329.37      333.53      7.07 o 
   6  -2   7      264.06      263.35      5.30 o 
   7  -2   7      359.15      332.22      5.11 o 
   8  -2   7      434.14      435.50      8.76 o 
   9  -2   7       49.57       55.16      2.44 o 
  -7  -1   7        0.25        2.92      2.00 o 
  -6  -1   7       30.73       33.97      3.23 o 
  -5  -1   7       15.26       14.99      1.76 o 
  -4  -1   7       71.78       68.24      1.70 o 
  -3  -1   7      133.52      128.80      3.08 o 
  -2  -1   7        1.24        0.97      0.65 o 
  -1  -1   7       98.70       87.13      1.69 o 
   0  -1   7        5.43        5.22      0.68 o 
   1  -1   7      124.34      115.71      3.61 o 
   2  -1   7       89.82       96.57      2.31 o 
   3  -1   7       45.45       43.56      1.17 o 
   4  -1   7      595.51      584.52      5.89 o 
   5  -1   7       24.34       19.70      0.89 o 
   6  -1   7      607.97      629.51      7.16 o 
   7  -1   7       93.83       90.45      3.46 o 
   8  -1   7      138.18      125.90      3.04 o 
   9  -1   7      208.03      214.99      6.84 o 
  -7   0   7       65.99       65.94      3.84 o 
  -6   0   7       32.02       39.83      2.10 o 
  -5   0   7      276.97      258.99      4.33 o 
  -4   0   7      602.01      595.25     11.14 o 
  -3   0   7      260.51      250.82      3.54 o 
  -2   0   7      856.58      850.03      8.74 o 
  -1   0   7      109.95      108.34      2.17 o 
   0   0   7      460.52      457.33      4.32 o 
   1   0   7      150.58      142.25      1.91 o 
   2   0   7       18.20       24.34      0.97 o 
   3   0   7       48.37       45.40      1.13 o 
   4   0   7        1.75        2.23      1.00 o 
   5   0   7       19.52       20.23      0.99 o 
   6   0   7        4.81        7.01      0.74 o 
   7   0   7      292.87      284.86      4.29 o 
   8   0   7      233.29      225.51      3.91 o 
   9   0   7       33.94       37.45      1.99 o 
  -7   1   7       35.73       43.09      2.23 o 
  -6   1   7       60.38       58.47      2.34 o 
  -5   1   7      312.82      311.78      4.84 o 
  -4   1   7       29.24       28.68      1.36 o 
  -3   1   7     2002.18     1958.71     19.37 o 
  -2   1   7      254.21      257.72      3.54 o 
  -1   1   7     3470.99     3431.81     22.44 o 
   0   1   7      785.85      808.35      6.04 o 
   1   1   7      949.04      944.97      6.93 o 
   2   1   7      422.57      395.32      3.52 o 
   3   1   7      567.89      555.47      4.60 o 
   4   1   7      503.48      483.23      4.22 o 
   5   1   7        1.19        0.19      0.80 o 
   6   1   7        1.34        0.22      0.59 o 
   7   1   7       13.09       10.21      0.88 o 
   8   1   7        0.61       -1.15      0.77 o 
   9   1   7       93.98       97.56      4.69 o 
  10   1   7        0.54        0.28      1.18 o 
  -7   2   7        3.27        3.54      1.38 o 
  -6   2   7       12.74       18.07      2.77 o 
  -5   2   7        1.08        1.54      1.07 o 
  -4   2   7      445.59      438.27      5.76 o 
  -3   2   7        2.28        1.55      1.77 o 
  -2   2   7      382.08      358.62      4.67 o 
  -1   2   7     1296.62     1304.74     17.06 o 
   0   2   7      950.52      919.71     12.91 o 
   1   2   7     2398.95     2373.06     17.94 o 
   2   2   7      869.68      880.08      6.52 o 
   3   2   7     2601.23     2591.60     17.25 o 
   4   2   7      224.53      228.36      2.99 o 
   5   2   7     2112.54     2114.14     30.67 o 
   6   2   7       61.32       50.20      2.52 o 
   7   2   7      266.26      267.81      3.25 o 
   8   2   7        8.62       10.01      0.99 o 
   9   2   7       83.02       77.99      2.84 o 
  10   2   7        0.04       -0.77      1.69 o 
  -7   3   7        3.64        5.71      1.40 o 
  -6   3   7       11.60       11.90      1.46 o 
  -5   3   7       98.01       86.42      2.61 o 
  -4   3   7      101.68       97.56      2.60 o 
  -3   3   7       23.52       20.51      3.61 o 
  -2   3   7       21.97       19.88      1.40 o 
  -1   3   7      264.50      241.36      3.84 o 
   0   3   7      155.36      156.64      3.84 o 
   1   3   7       56.81       48.91      0.90 o 
   2   3   7     1060.79     1009.86      7.35 o 
   3   3   7      128.23      123.51      1.72 o 
   4   3   7     3812.71     3778.15     24.80 o 
   5   3   7      121.89      124.33      2.49 o 
   6   3   7      987.75      979.06      7.72 o 
   7   3   7      334.96      334.08      3.67 o 
   8   3   7      325.66      339.95      5.00 o 
   9   3   7      110.41      111.22      4.23 o 
  10   3   7       31.74       32.74      2.17 o 
  -7   4   7       72.18       73.22      2.65 o 
  -6   4   7       50.37       53.33      2.27 o 
  -5   4   7        6.38        6.64      2.08 o 
  -4   4   7      176.66      172.34      3.35 o 
  -3   4   7       47.86       47.99      2.54 o 
  -2   4   7      304.92      300.98      8.07 o 
  -1   4   7        2.66        1.60      0.85 o 
   0   4   7        4.82        4.91      0.92 o 
   1   4   7       36.34       29.94      0.77 o 
   2   4   7      118.95      122.75      2.59 o 
   3   4   7       50.75       44.23      1.15 o 
   4   4   7       49.30       50.58      1.78 o 
   5   4   7      897.41      900.84      7.11 o 
   6   4   7      286.85      286.27      3.22 o 
   7   4   7      167.94      174.01      3.36 o 
   8   4   7      302.96      292.14      4.73 o 
   9   4   7       77.08       81.98      2.71 o 
  -7   5   7       25.67       27.34      1.99 o 
  -6   5   7       72.42       79.61      3.92 o 
  -5   5   7      236.98      233.86      4.27 o 
  -4   5   7      161.39      148.00      3.17 o 
  -3   5   7      246.74      275.62      6.69 o 
  -2   5   7       15.32       12.19      1.25 o 
  -1   5   7      355.37      370.58      3.37 o 
   0   5   7      136.58      121.02      1.67 o 
   1   5   7      554.58      546.57      4.59 o 
   2   5   7       77.03       73.27      1.40 o 
   3   5   7       62.43       54.70      1.33 o 
   4   5   7       29.55       25.18      1.11 o 
   5   5   7        6.43        6.90      1.01 o 
   6   5   7       25.95       24.08      1.55 o 
   7   5   7       27.63       24.83      2.08 o 
   8   5   7       63.78       62.61      2.38 o 
   9   5   7       78.21       80.72      2.76 o 
  -6   6   7       50.34       51.47      2.33 o 
  -5   6   7       72.92       78.20      2.58 o 
  -4   6   7      506.08      506.90     15.22 o 
  -3   6   7       77.34       74.45      2.36 o 
  -2   6   7     1233.93     1214.05     15.83 o 
  -1   6   7       10.62       15.75      1.90 o 
   0   6   7     1075.81     1123.82      8.51 o 
   1   6   7      619.21      607.12      5.22 o 
   2   6   7      274.69      298.17      3.21 o 
   3   6   7     1116.03     1133.63      8.67 o 
   4   6   7       28.29       25.60      1.15 o 
   5   6   7       14.62       16.37      1.33 o 
   6   6   7       11.23       12.69      1.33 o 
   7   6   7        1.50        1.10      1.11 o 
   8   6   7       14.27       12.49      1.84 o 
  -5   7   7       97.00       95.52      2.84 o 
  -4   7   7       10.72        9.47      1.36 o 
  -3   7   7      674.72      689.65      8.12 o 
  -2   7   7       32.82       28.51      2.69 o 
  -1   7   7     1089.12     1066.68     17.06 o 
   0   7   7      398.19      400.28      4.09 o 
   1   7   7     1587.78     1589.45     12.83 o 
   2   7   7      854.78      888.34      7.28 o 
   3   7   7       19.32       23.53      1.26 o 
   4   7   7      816.04      839.25      8.93 o 
   5   7   7        0.38        0.75      0.96 o 
   6   7   7      211.68      209.47      4.46 o 
   7   7   7       32.37       29.90      1.99 o 
   8   7   7       17.42       20.29      1.92 o 
  -5   8   7        4.22        1.23      2.00 o 
  -4   8   7        0.37       -0.29      1.11 o 
  -3   8   7       44.90       44.12      2.10 o 
  -2   8   7       47.16       44.87      2.18 o 
  -1   8   7       95.86      104.52      2.80 o 
   0   8   7      181.24      179.07      2.66 o 
   1   8   7      594.24      578.44      5.47 o 
   2   8   7      247.77      240.97      5.12 o 
   3   8   7     1222.95     1251.24     10.00 o 
   4   8   7       12.81       11.30      1.33 o 
   5   8   7      638.67      643.55      7.85 o 
   6   8   7       34.10       35.23      2.10 o 
   7   8   7      199.41      198.63      4.27 o 
  -3   9   7       57.50       59.30      2.69 o 
  -2   9   7        7.23        9.51      2.69 o 
  -1   9   7      112.78      121.42      3.08 o 
   0   9   7        7.62        8.17      1.30 o 
   1   9   7       65.59       69.58      1.89 o 
   2   9   7       63.13       63.12      3.36 o 
   3   9   7        4.09        4.86      1.22 o 
   4   9   7      250.35      240.82      5.38 o 
   5   9   7       41.87       41.84      2.21 o 
   6   9   7      202.03      202.12      4.33 o 
  -1  10   7      103.41      114.16      3.19 o 
   0  10   7      103.79       94.80      6.46 o 
   1  10   7       64.56       70.99      2.00 o 
   2  10   7        1.35        0.91      1.18 o 
   3  10   7        0.53        0.54      1.07 o 
   4  10   7        1.29        2.16      1.25 o 
   0  -6   8        1.05        1.21      1.92 o 
   1  -6   8        1.58        1.51      1.18 o 
   2  -6   8       27.48       21.18      1.88 o 
   3  -6   8       27.92       30.36      4.53 o 
  -3  -5   8       29.74       33.42      2.12 o 
  -2  -5   8      145.04      148.23      3.53 o 
  -1  -5   8        6.89        9.10      1.22 o 
   0  -5   8      116.84      122.28      3.04 o 
   1  -5   8       20.81       20.59      1.68 o 
   2  -5   8       46.04       46.85      3.00 o 
   3  -5   8        5.43        7.92      1.77 o 
   4  -5   8        1.62        2.41      1.69 o 
   5  -5   8       67.73       71.87      4.15 o 
   6  -5   8        2.86        3.63      1.38 o 
  -4  -4   8        9.24       12.23      1.84 o 
  -3  -4   8      258.10      252.73      5.92 o 
  -2  -4   8        4.95        4.07      1.00 o 
  -1  -4   8      538.78      532.90      7.17 o 
   0  -4   8      106.47      110.11      2.24 o 
   1  -4   8      464.07      478.66      4.86 o 
   2  -4   8      492.31      496.16     10.22 o 
   3  -4   8       13.74       13.64      2.38 o 
   4  -4   8      125.74      119.32      3.15 o 
   5  -4   8        1.12       -0.07      1.18 o 
   6  -4   8        3.41        3.40      1.33 o 
   7  -4   8       65.34       70.17      2.83 o 
  -5  -3   8       19.70       22.90      2.92 o 
  -4  -3   8       55.94       61.10      2.25 o 
  -3  -3   8        2.75        2.20      0.88 o 
  -2  -3   8      256.31      259.09      3.33 o 
  -1  -3   8       90.52       81.59      1.89 o 
   0  -3   8      461.82      488.66      4.88 o 
   1  -3   8      674.54      682.59      6.09 o 
   2  -3   8      208.07      211.64      2.85 o 
   3  -3   8      684.60      683.80      7.88 o 
   4  -3   8        2.92        4.04      1.14 o 
   5  -3   8      310.17      298.44      4.78 o 
   6  -3   8        1.73        0.75      1.11 o 
   7  -3   8       92.43       89.48      3.30 o 
   8  -3   8       12.74       16.36      1.79 o 
  -5  -2   8        3.05        5.07      2.00 o 
  -4  -2   8        0.48       -0.37      1.06 o 
  -3  -2   8       24.27       23.92      1.29 o 
  -2  -2   8        1.21        2.04      0.86 o 
  -1  -2   8       71.68       77.10      3.17 o 
   0  -2   8       20.33       23.54      1.15 o 
   1  -2   8      101.87      118.11      2.03 o 
   2  -2   8      616.54      644.79      5.63 o 
   3  -2   8       30.73       31.45      1.83 o 
   4  -2   8      454.20      451.83      5.75 o 
   5  -2   8       22.90       26.61      1.74 o 
   6  -2   8      762.98      749.69      8.58 o 
   7  -2   8       55.97       54.72      7.46 o 
   8  -2   8      253.63      256.93      4.73 o 
  -6  -1   8       23.57       20.44      2.77 o 
  -5  -1   8       25.31       23.45      1.84 o 
  -4  -1   8       63.14       64.19      2.77 o 
  -3  -1   8       12.79       14.20      0.98 o 
  -2  -1   8       26.21       25.50      1.13 o 
  -1  -1   8        1.10        0.97      0.68 o 
   0  -1   8       72.51       76.70      1.62 o 
   1  -1   8        6.61        8.54      0.81 o 
   2  -1   8      106.71       95.34      2.91 o 
   3  -1   8      267.56      287.73      3.13 o 
   4  -1   8      128.60      118.97      1.90 o 
   5  -1   8      430.20      419.74      5.42 o 
   6  -1   8       46.84       43.97      1.96 o 
   7  -1   8      185.13      179.15      5.15 o 
   8  -1   8      189.58      176.32      3.70 o 
   9  -1   8       22.76       22.51      1.85 o 
  -6   0   8       96.34       95.26      2.99 o 
  -5   0   8      119.26      125.39      3.15 o 
  -4   0   8       19.43       17.25      1.52 o 
  -3   0   8      248.99      247.53      4.02 o 
  -2   0   8       13.37       17.27      1.50 o 
  -1   0   8      390.06      373.53      3.62 o 
   0   0   8       14.29       14.66      0.92 o 
   1   0   8      127.94      119.84      1.91 o 
   2   0   8       17.57       19.26      0.94 o 
   3   0   8       37.69       35.51      1.31 o 
   4   0   8       61.03       58.41      1.45 o 
   5   0   8       56.41       62.05      1.42 o 
   6   0   8      377.73      343.52      4.28 o 
   7   0   8       73.59       76.29      2.34 o 
   8   0   8       79.27       83.44      2.55 o 
   9   0   8       57.05       56.75      2.27 o 
  -6   1   8      147.04      152.40      3.58 o 
  -5   1   8       80.06       76.94      2.61 o 
  -4   1   8      217.81      215.20      3.92 o 
  -3   1   8       62.77       62.12      3.23 o 
  -2   1   8      981.96      979.65     19.91 o 
  -1   1   8       55.84       52.37      1.12 o 
   0   1   8     1361.88     1345.49      9.53 o 
   1   1   8      137.39      135.70      1.90 o 
   2   1   8     1123.13     1178.41      8.57 o 
   3   1   8      340.28      323.78      3.96 o 
   4   1   8        6.36        8.41      0.77 o 
   5   1   8      173.51      166.04      2.30 o 
   6   1   8       43.30       38.33      1.35 o 
   7   1   8        8.54        9.38      1.09 o 
   8   1   8       60.64       61.33      2.17 o 
   9   1   8       17.93       17.47      1.55 o 
  -6   2   8       10.88       11.91      1.57 o 
  -5   2   8       67.12       66.13      2.69 o 
  -4   2   8        0.51        1.00      1.07 o 
  -3   2   8      222.40      224.89      5.38 o 
  -2   2   8        4.66        2.15      1.46 o 
  -1   2   8     2049.20     1950.59     17.34 o 
   0   2   8      552.67      562.83      7.30 o 
   1   2   8     2640.71     2650.08     17.58 o 
   2   2   8     2862.89     2882.85     19.11 o 
   3   2   8     1040.83     1018.23      7.63 o 
   4   2   8     1500.53     1507.40     13.59 o 
   5   2   8        0.76        1.28      0.62 o 
   6   2   8      212.92      211.34      6.15 o 
   7   2   8        1.76        0.56      0.65 o 
   8   2   8       43.33       45.14      1.56 o 
   9   2   8        7.72        5.07      1.69 o 
  -6   3   8        1.21        1.10      1.11 o 
  -5   3   8        2.48        1.90      1.18 o 
  -4   3   8       28.16       26.11      1.73 o 
  -3   3   8        0.82        0.72      0.96 o 
  -2   3   8      216.34      222.90      4.46 o 
  -1   3   8       14.63       11.68      1.46 o 
   0   3   8      686.28      679.61      7.28 o 
   1   3   8     1235.56     1228.26     11.47 o 
   2   3   8       85.70       81.09      1.37 o 
   3   3   8     3018.24     3072.52     20.43 o 
   4   3   8      173.12      162.27      2.48 o 
   5   3   8     1058.68     1054.42      8.13 o 
   6   3   8       26.78       25.00      1.17 o 
   7   3   8      440.54      446.37      4.52 o 
   8   3   8       10.83        8.93      1.36 o 
   9   3   8       59.27       58.54      2.34 o 
  -6   4   8      125.31      124.22      8.30 o 
  -5   4   8       10.85       10.16      1.40 o 
  -4   4   8       15.14       11.66      2.08 o 
  -3   4   8      253.11      240.29     11.30 o 
  -2   4   8        1.55        1.30      0.96 o 
  -1   4   8        0.59       -0.40      0.91 o 
   0   4   8       78.38       75.39      2.17 o 
   1   4   8       18.99       15.34      1.92 o 
   2   4   8      319.86      310.60      3.00 o 
   3   4   8       18.82       18.35      0.88 o 
   4   4   8      174.32      174.40      2.34 o 
   5   4   8      156.29      156.54      2.26 o 
   6   4   8      261.28      258.26      3.34 o 
   7   4   8      109.26      107.85      2.71 o 
   8   4   8      282.58      282.39      4.67 o 
   9   4   8      112.41      107.27      3.04 o 
  -6   5   8       36.93       39.94      2.18 o 
  -5   5   8      227.40      224.76      4.33 o 
  -4   5   8      306.93      304.31      4.92 o 
  -3   5   8       31.19       36.34      2.77 o 
  -2   5   8      397.56      385.39      6.99 o 
  -1   5   8       90.98       79.21      2.32 o 
   0   5   8      183.70      180.76      3.30 o 
   1   5   8       75.50       72.10      1.74 o 
   2   5   8       32.24       34.57      1.13 o 
   3   5   8       18.97       17.55      1.20 o 
   4   5   8        2.47        2.86      0.65 o 
   5   5   8        4.53        4.79      0.76 o 
   6   5   8        1.73        0.74      0.72 o 
   7   5   8       92.97       91.75      2.60 o 
   8   5   8      106.45      109.43      2.98 o 
   9   5   8        1.23        0.01      1.16 o 
  -6   6   8      149.43      149.88      5.53 o 
  -5   6   8      151.88      148.33      3.50 o 
  -4   6   8      104.57       99.33      2.87 o 
  -3   6   8      863.08      832.45     10.84 o 
  -2   6   8        1.44        0.61      1.02 o 
  -1   6   8      595.17      615.38      7.27 o 
   0   6   8       43.93       45.80      1.92 o 
   1   6   8      216.76      253.25      2.83 o 
   2   6   8      131.84      142.86      2.12 o 
   3   6   8      224.60      225.93      2.78 o 
   4   6   8       13.95       15.81      1.17 o 
   5   6   8        6.43        6.38      0.85 o 
   6   6   8        0.43        0.10      0.96 o 
   7   6   8        6.86        6.06      1.61 o 
   8   6   8       18.43       17.39      2.00 o 
  -5   7   8       15.21       14.95      2.08 o 
  -4   7   8      245.11      248.70      4.53 o 
  -3   7   8        1.10        0.48      1.11 o 
  -2   7   8      455.44      445.90      6.08 o 
  -1   7   8       24.45       21.11      1.66 o 
   0   7   8      717.37      698.96      7.99 o 
   1   7   8       98.32      102.88      1.94 o 
   2   7   8      537.11      541.31      5.04 o 
   3   7   8      360.04      379.93      4.04 o 
   4   7   8      229.81      225.55      2.99 o 
   5   7   8      572.54      567.26      6.92 o 
   6   7   8        5.28        4.49      1.18 o 
   7   7   8       48.28       50.03      2.29 o 
   8   7   8        6.80        5.96      1.55 o 
  -4   8   8       19.58       22.20      1.81 o 
  -3   8   8        6.74        7.27      2.08 o 
  -2   8   8       41.55       38.71      2.84 o 
  -1   8   8      211.18      211.05      4.00 o 
   0   8   8       40.23       38.64      2.01 o 
   1   8   8      549.59      565.30      7.06 o 
   2   8   8      506.66      506.33      5.02 o 
   3   8   8      499.38      493.23      9.86 o 
   4   8   8      710.06      727.52      8.32 o 
   5   8   8        3.61        4.27      1.22 o 
   6   8   8      412.83      408.06      6.00 o 
   7   8   8       30.90       27.98      2.07 o 
  -3   9   8        3.07        5.05      1.46 o 
  -2   9   8       99.36      110.58      6.30 o 
  -1   9   8        1.49        4.19      1.61 o 
   0   9   8        6.14        6.08      1.29 o 
   1   9   8       86.24       83.40      5.15 o 
   2   9   8        3.79        5.53      0.88 o 
   3   9   8      513.51      515.09      8.07 o 
   4   9   8        0.82        3.53      2.15 o 
   5   9   8      406.48      391.11      5.89 o 
  -1  10   8       42.37       44.42      2.46 o 
   0  10   8       31.15       37.24      2.23 o 
   1  10   8       25.07       26.20      2.01 o 
   2  10   8        5.94        6.92      2.15 o 
   3  10   8       25.12       23.68      2.84 o 
  -1  -5   9       33.92       34.28      2.92 o 
   0  -5   9       10.35       13.54      1.57 o 
   1  -5   9       17.73       18.36      3.46 o 
   2  -5   9        1.36        4.39      2.08 o 
   3  -5   9      101.48      104.86      3.26 o 
   4  -5   9        6.54        3.69      1.51 o 
  -3  -4   9       37.03       38.43      3.38 o 
  -2  -4   9      132.59      138.39      2.87 o 
  -1  -4   9        3.77        7.31      1.03 o 
   0  -4   9      355.80      356.77      5.36 o 
   1  -4   9        6.55        7.51      1.29 o 
   2  -4   9       59.71       56.81      2.32 o 
   3  -4   9        2.12        1.48      1.22 o 
   4  -4   9       48.35       42.27      2.21 o 
   5  -4   9       19.91       19.45      1.84 o 
   6  -4   9       53.40       50.05      2.44 o 
  -4  -3   9       14.51       13.37      2.61 o 
  -3  -3   9       54.15       53.64      2.32 o 
  -2  -3   9        3.11        2.66      0.89 o 
  -1  -3   9      241.22      236.36      3.65 o 
   0  -3   9      137.95      139.29      2.51 o 
   1  -3   9      109.48      108.32      2.22 o 
   2  -3   9      137.74      137.04      3.23 o 
   3  -3   9       73.91       81.95      3.84 o 
   4  -3   9       60.21       57.07      2.27 o 
   5  -3   9       52.31       52.69      2.34 o 
   6  -3   9       14.99       13.49      1.57 o 
   7  -3   9       17.20       17.75      1.84 o 
  -4  -2   9       17.51       19.98      2.61 o 
  -3  -2   9        2.61        3.33      2.31 o 
  -2  -2   9       64.89       68.26      1.99 o 
  -1  -2   9       73.14       79.53      2.19 o 
   0  -2   9       94.70       97.42      2.31 o 
   1  -2   9      244.24      224.07      3.40 o 
   2  -2   9        8.49       11.93      0.97 o 
   3  -2   9      103.67      103.73      2.31 o 
   4  -2   9       42.69       40.41      1.90 o 
   5  -2   9      332.59      326.88      5.00 o 
   6  -2   9       19.95       23.25      1.84 o 
   7  -2   9       85.60       82.00      2.77 o 
   8  -2   9        0.87       -0.36      1.14 o 
  -5  -1   9       23.62       22.75      2.77 o 
  -4  -1   9       74.29       79.11      2.84 o 
  -3  -1   9       16.03       14.70      1.46 o 
  -2  -1   9       30.90       28.45      1.74 o 
  -1  -1   9        8.45        7.12      1.08 o 
   0  -1   9      137.11      141.03      2.26 o 
   1  -1   9        8.72        7.91      0.85 o 
   2  -1   9       90.63       95.18      1.85 o 
   3  -1   9        2.04        1.16      1.14 o 
   4  -1   9      308.64      318.76      3.47 o 
   5  -1   9       28.49       28.24      1.74 o 
   6  -1   9      143.28      148.15      4.30 o 
   7  -1   9      147.75      140.65      4.61 o 
   8  -1   9      100.67      100.06      2.99 o 
  -5   0   9       51.20       55.62      2.44 o 
  -4   0   9      116.54      114.14      3.04 o 
  -3   0   9        8.29        9.45      1.61 o 
  -2   0   9      127.39      123.78      2.88 o 
  -1   0   9       80.63       84.16      2.34 o 
   0   0   9       75.27       80.40      1.67 o 
   1   0   9      383.46      363.89      3.70 o 
   2   0   9       64.00       64.54      1.50 o 
   3   0   9       50.78       50.51      1.40 o 
   4   0   9      153.35      158.65      2.28 o 
   5   0   9      315.97      303.33      3.37 o 
   6   0   9      132.14      122.96      2.82 o 
   7   0   9        2.93        2.42      1.03 o 
   8   0   9       79.12       84.97      2.66 o 
   9   0   9        1.92        1.78      1.22 o 
  -6   1   9       20.56       19.43      1.90 o 
  -5   1   9       76.31       75.70      4.30 o 
  -4   1   9       27.40       29.53      2.69 o 
  -3   1   9       77.88       73.75      2.44 o 
  -2   1   9        0.99        0.93      1.03 o 
  -1   1   9       70.93       78.62      2.34 o 
   0   1   9       14.44       15.05      1.29 o 
   1   1   9     1019.62     1047.92      7.95 o 
   2   1   9        2.80        1.49      0.62 o 
   3   1   9      447.81      443.96      6.73 o 
   4   1   9        2.47        2.50      0.68 o 
   5   1   9      459.16      449.77      4.37 o 
   6   1   9       17.47       16.43      1.03 o 
   7   1   9      299.33      287.19      5.46 o 
   8   1   9        0.12        0.77      0.96 o 
   9   1   9       86.33       95.62      3.38 o 
  -6   2   9        9.80       13.95      1.74 o 
  -5   2   9        5.29        4.82      1.77 o 
  -4   2   9      122.54      122.44      3.15 o 
  -3   2   9        5.16        5.68      1.25 o 
  -2   2   9      285.47      280.70      4.40 o 
  -1   2   9       30.64       28.58      2.00 o 
   0   2   9      481.17      497.40      6.03 o 
   1   2   9       10.37       10.89      1.14 o 
   2   2   9      678.68      684.02      5.56 o 
   3   2   9      519.70      528.69      4.63 o 
   4   2   9      272.80      266.66      3.00 o 
   5   2   9       49.58       56.11      1.42 o 
   6   2   9       66.53       71.02      1.69 o 
   7   2   9      116.07      106.24      2.50 o 
   8   2   9       35.91       39.36      1.92 o 
   9   2   9      100.48      108.80      2.87 o 
  -6   3   9        2.10        1.77      1.29 o 
  -5   3   9        1.43        0.87      1.18 o 
  -4   3   9       15.77       14.53      1.51 o 
  -3   3   9       40.18       36.22      2.31 o 
  -2   3   9       96.30       98.94      2.60 o 
  -1   3   9      117.47      123.28      4.30 o 
   0   3   9      333.47      331.30      4.62 o 
   1   3   9      630.22      644.31      9.15 o 
   2   3   9      605.94      616.88      5.07 o 
   3   3   9        3.04        4.43      0.67 o 
   4   3   9      694.10      684.42      7.08 o 
   5   3   9       37.45       36.42      1.24 o 
   6   3   9      290.25      293.90      3.40 o 
   7   3   9       31.04       35.39      1.41 o 
   8   3   9       50.54       52.86      1.71 o 
   9   3   9        1.71        2.18      1.25 o 
  -6   4   9        2.96        5.45      1.69 o 
  -5   4   9       53.43       49.53      4.38 o 
  -4   4   9        5.55        5.93      1.29 o 
  -3   4   9       67.45       70.56      3.84 o 
  -2   4   9        3.19        3.46      1.15 o 
  -1   4   9      140.48      136.89      6.46 o 
   0   4   9       45.60       40.63      1.84 o 
   1   4   9      325.74      320.14      4.51 o 
   2   4   9        4.46        2.30      0.92 o 
   3   4   9      406.12      420.60      3.98 o 
   4   4   9      109.12      109.58      1.85 o 
   5   4   9      155.23      153.29      2.32 o 
   6   4   9       94.08       95.60      1.92 o 
   7   4   9      159.25      156.77      2.82 o 
   8   4   9       58.08       55.43      3.69 o 
   9   4   9       89.50       91.98      3.46 o 
  -5   5   9       56.77       55.93      3.07 o 
  -4   5   9      168.82      159.39      4.92 o 
  -3   5   9       60.03       53.18      2.21 o 
  -2   5   9      209.01      193.51      3.69 o 
  -1   5   9      226.62      231.52      3.96 o 
   0   5   9       76.67       85.03      2.38 o 
   1   5   9       75.70       76.97      2.27 o 
   2   5   9       85.60       81.09      3.46 o 
   3   5   9      184.90      177.83      2.33 o 
   4   5   9       90.50       89.98      1.76 o 
   5   5   9      124.50      126.91      2.14 o 
   6   5   9       68.31       72.40      2.39 o 
   7   5   9      146.03      145.18      3.19 o 
   8   5   9        4.06        4.25      1.29 o 
   9   5   9      121.84      122.41      3.31 o 
  -5   6   9       34.99       31.83      2.21 o 
  -4   6   9      155.64      155.04      3.61 o 
  -3   6   9       46.71       48.73      2.14 o 
  -2   6   9      214.58      204.45      3.96 o 
  -1   6   9        6.26        5.09      1.25 o 
   0   6   9      377.27      371.76      5.27 o 
   1   6   9        0.16        1.43      1.15 o 
   2   6   9      143.55      140.93      3.04 o 
   3   6   9       25.47       25.32      1.15 o 
   4   6   9      202.97      197.50      2.90 o 
   5   6   9       11.43       10.58      0.97 o 
   6   6   9      184.07      193.16      7.76 o 
   7   6   9        3.80        4.35      1.18 o 
   8   6   9       78.00       88.92      3.92 o 
  -4   7   9        5.04        8.43      1.44 o 
  -3   7   9      124.61      115.64      4.30 o 
  -2   7   9        0.07        0.86      1.11 o 
  -1   7   9      270.48      267.81      4.69 o 
   0   7   9       25.16       23.24      2.15 o 
   1   7   9      189.56      189.31      3.59 o 
   2   7   9       10.15       12.22      2.38 o 
   3   7   9      216.39      206.71      2.78 o 
   4   7   9       51.09       52.25      1.53 o 
   5   7   9      272.03      281.87      4.46 o 
   6   7   9        2.75        2.26      1.11 o 
   7   7   9      108.29      116.40      3.13 o 
  -3   8   9       35.17       37.37      4.38 o 
  -2   8   9       19.20       17.76      1.68 o 
  -1   8   9       43.04       41.81      2.21 o 
   0   8   9      130.42      131.64      3.26 o 
   1   8   9      170.03      161.52      3.54 o 
   2   8   9      114.59      106.92      4.38 o 
   3   8   9       77.23       74.17      2.50 o 
   4   8   9        7.74        7.87      1.38 o 
   5   8   9      156.38      156.70      3.43 o 
   6   8   9       29.62       33.09      2.03 o 
  -2   9   9       22.08       20.57      1.88 o 
  -1   9   9        2.37        4.00      1.46 o 
   0   9   9      154.20      147.24      3.53 o 
   1   9   9        3.50        3.92      1.36 o 
   2   9   9      263.81      262.19      8.68 o 
   3   9   9        0.90        0.77      1.84 o 
   4   9   9      160.12      159.56      5.69 o 
   5   9   9        1.81        2.33      2.00 o 
   1  10   9       59.86       61.75      4.15 o 
   2  10   9       96.44       93.61      4.46 o 
  -1  -4  10        0.33        1.30      1.14 o 
   0  -4  10       25.56       27.91      1.85 o 
   1  -4  10        4.38        4.78      1.38 o 
   2  -4  10       98.58      106.14      9.30 o 
   3  -4  10       48.40       46.99      2.61 o 
   4  -4  10       12.36       12.11      1.66 o 
   5  -4  10      207.43      211.15      5.92 o 
  -2  -3  10       12.78       14.08      1.62 o 
  -1  -3  10        1.18        0.77      1.23 o 
   0  -3  10        2.02        1.78      0.85 o 
   1  -3  10       22.52       21.99      1.26 o 
   2  -3  10       94.57       96.29      2.77 o 
   3  -3  10       47.21       49.19      2.28 o 
   4  -3  10      164.94      157.82      3.59 o 
   5  -3  10       15.22       14.78      1.66 o 
   6  -3  10      147.81      150.54      3.75 o 
  -3  -2  10       26.24       27.14      4.07 o 
  -2  -2  10       52.90       52.73      2.28 o 
  -1  -2  10        9.60       10.80      1.41 o 
   0  -2  10       32.46       35.72      3.13 o 
   1  -2  10       11.49       10.64      1.03 o 
   2  -2  10       24.84       25.70      1.31 o 
   3  -2  10       50.91       48.14      2.17 o 
   4  -2  10       42.38       37.57      1.95 o 
   5  -2  10       32.52       32.90      1.90 o 
   6  -2  10       12.16       12.49      1.57 o 
   7  -2  10       51.32       51.69      3.92 o 
  -4  -1  10       14.72       16.61      1.74 o 
  -3  -1  10      224.54      243.31      4.50 o 
  -2  -1  10       16.43       17.26      1.52 o 
  -1  -1  10      302.65      298.61      5.38 o 
   0  -1  10        0.13        1.04      0.92 o 
   1  -1  10      282.67      288.71      3.44 o 
   2  -1  10       21.23       19.67      1.15 o 
   3  -1  10      492.11      474.49      6.67 o 
   4  -1  10       82.47       75.92      2.38 o 
   5  -1  10       56.87       50.78      2.12 o 
   6  -1  10       42.84       44.41      2.01 o 
   7  -1  10       46.62       48.25      2.34 o 
   8  -1  10        6.78        6.99      1.44 o 
  -5   0  10        9.15        8.89      1.63 o 
  -4   0  10       34.84       32.29      2.12 o 
  -3   0  10        5.54        6.28      1.29 o 
  -2   0  10      233.68      246.58      4.84 o 
  -1   0  10       92.06       89.90      2.60 o 
   0   0  10      461.55      450.50      5.87 o 
   1   0  10       95.03       96.68      1.85 o 
   2   0  10      355.14      363.39      3.82 o 
   3   0  10      378.06      373.32      3.91 o 
   4   0  10      187.06      193.27      2.70 o 
   5   0  10      614.41      595.70      5.50 o 
   6   0  10        0.52       -0.38      0.98 o 
   7   0  10      198.26      200.23      3.80 o 
   8   0  10        0.24        0.52      1.23 o 
  -5   1  10        8.45        8.14      1.57 o 
  -4   1  10        3.06        3.02      1.29 o 
  -3   1  10       56.33       53.29      6.15 o 
  -2   1  10       35.47       31.46      2.38 o 
  -1   1  10       14.52       14.12      1.40 o 
   0   1  10      207.27      213.90      3.75 o 
   1   1  10       27.08       25.03      2.08 o 
   2   1  10      313.36      315.82      3.41 o 
   3   1  10      535.91      513.13     10.53 o 
   4   1  10      506.52      515.97      4.83 o 
   5   1  10       16.12       17.54      1.06 o 
   6   1  10      503.80      525.02      5.07 o 
   7   1  10        0.40       -1.19      0.92 o 
   8   1  10      201.68      213.30      4.02 o 
   9   1  10       43.56       46.55      2.23 o 
  -5   2  10        8.52        9.10      1.51 o 
  -4   2  10        0.79        0.29      1.18 o 
  -3   2  10       66.61       61.77      2.36 o 
  -2   2  10        4.23        4.00      1.18 o 
  -1   2  10       60.02       63.24      2.21 o 
   0   2  10        9.21       10.46      2.00 o 
   1   2  10       95.84       90.19      2.44 o 
   2   2  10       15.07       16.10      1.36 o 
   3   2  10       95.56       98.36      1.78 o 
   4   2  10       93.64       89.19      1.76 o 
   5   2  10      631.89      640.37     11.45 o 
   6   2  10       14.44       14.80      1.03 o 
   7   2  10      442.42      456.78      4.87 o 
   8   2  10       82.73       85.03      3.00 o 
   9   2  10      153.82      157.25      3.42 o 
  -5   3  10        9.94       13.24      3.54 o 
  -4   3  10       73.33       79.55      2.72 o 
  -3   3  10       71.50       80.48      6.61 o 
  -2   3  10       62.35       70.25      3.69 o 
  -1   3  10      379.67      371.57      5.27 o 
   0   3  10       38.23       41.02      1.88 o 
   1   3  10       42.93       41.59      1.85 o 
   2   3  10       50.66       46.25      3.07 o 
   3   3  10      245.14      228.30      2.68 o 
   4   3  10       71.60       76.42      1.65 o 
   5   3  10        5.03        5.90      0.79 o 
   6   3  10      163.27      165.23      2.94 o 
   7   3  10       54.56       59.10      2.05 o 
   8   3  10       81.76       91.38      2.13 o 
   9   3  10       88.66       83.16      3.84 o 
  -5   4  10       41.93       47.01      2.69 o 
  -4   4  10       94.05       98.69      4.53 o 
  -3   4  10       50.76       46.59      2.17 o 
  -2   4  10      313.20      307.90      7.99 o 
  -1   4  10        2.11        2.56      0.99 o 
   0   4  10      553.99      541.74      6.68 o 
   1   4  10      176.56      170.15      3.31 o 
   2   4  10      448.92      447.12      5.71 o 
   3   4  10        0.27        0.88      0.85 o 
   4   4  10       42.74       44.79      1.32 o 
   5   4  10        9.73       11.86      1.45 o 
   6   4  10      112.96      111.18      2.12 o 
   7   4  10       10.56       11.23      1.30 o 
   8   4  10       46.99       48.19      2.17 o 
   9   4  10        1.83        1.70      1.92 o 
  -5   5  10       79.00       81.03      4.38 o 
  -4   5  10        9.77       15.47      1.66 o 
  -3   5  10      142.57      145.02      3.77 o 
  -2   5  10        2.30        3.37      1.77 o 
  -1   5  10      611.33      589.21      7.28 o 
   0   5  10        0.31        0.07      0.96 o 
   1   5  10      581.02      569.75      6.96 o 
   2   5  10      403.67      386.04      5.27 o 
   3   5  10      256.32      254.48      4.07 o 
   4   5  10      247.09      248.69      3.76 o 
   5   5  10      277.53      286.56      3.40 o 
   6   5  10      341.23      340.46      5.37 o 
   7   5  10        3.78        4.50      2.38 o 
   8   5  10      105.43      105.92      2.98 o 
  -4   6  10        6.98       10.63      2.54 o 
  -3   6  10        9.77        8.36      1.77 o 
  -2   6  10       85.32       78.39      3.54 o 
  -1   6  10       29.30       25.02      1.77 o 
   0   6  10      385.50      359.51      5.38 o 
   1   6  10      291.05      277.35      5.15 o 
   2   6  10      379.86      372.00      5.46 o 
   3   6  10      476.61      479.96      6.24 o 
   4   6  10      121.63      126.73      2.17 o 
   5   6  10      493.28      485.63      4.90 o 
   6   6  10        3.32        4.20      1.07 o 
   7   6  10      461.64      471.21      8.61 o 
   8   6  10       17.97       15.96      1.66 o 
  -4   7  10        1.98        2.04      1.46 o 
  -3   7  10       16.19       17.89      1.77 o 
  -2   7  10       47.01       45.81      2.36 o 
  -1   7  10        1.56        3.02      1.31 o 
   0   7  10       41.09       42.23      2.17 o 
   1   7  10       11.47       12.72      1.57 o 
   2   7  10      185.00      171.80      3.59 o 
   3   7  10        3.42        3.40      1.54 o 
   4   7  10      173.58      174.50      3.58 o 
   5   7  10       31.00       31.23      1.73 o 
   6   7  10      278.13      280.66      4.57 o 
   7   7  10       21.67       23.57      1.81 o 
  -3   8  10       32.63       35.45      3.30 o 
  -2   8  10       82.10       75.63      5.92 o 
  -1   8  10       17.51       14.98      2.54 o 
   0   8  10      181.22      182.00      7.07 o 
   1   8  10        4.53        5.84      1.33 o 
   2   8  10       79.29       75.55      2.61 o 
   3   8  10       10.13        8.76      1.41 o 
   4   8  10        0.57        0.77      1.54 o 
   5   8  10        4.60        4.15      2.00 o 
   6   8  10        0.80        0.75      1.11 o 
  -1   9  10      266.57      271.57      5.05 o 
   0   9  10       12.41       14.43      1.73 o 
   1   9  10      182.58      172.22      3.86 o 
   2   9  10      132.43      139.06      3.48 o 
   3   9  10      105.03       99.76      4.46 o 
   4   9  10       47.87       48.11      3.54 o 
   5   9  10       30.46       34.12      3.38 o 
  -1  -3  11       21.74       22.79      1.85 o 
   0  -3  11       16.53       19.97      1.62 o 
   1  -3  11       15.84       13.68      2.15 o 
   2  -3  11      173.89      177.09      4.53 o 
   3  -3  11       31.17       28.35      2.01 o 
   4  -3  11       97.09      104.81      3.21 o 
   5  -3  11      150.69      151.85      3.80 o 
  -2  -2  11       19.49       19.62      1.79 o 
  -1  -2  11       75.36       78.34      2.66 o 
   0  -2  11        1.17        2.20      1.07 o 
   1  -2  11        0.26       -0.05      1.84 o 
   2  -2  11       11.48       11.38      1.41 o 
   3  -2  11        3.29        4.39      1.25 o 
   4  -2  11       73.11       75.21      2.66 o 
   5  -2  11        7.73        6.97      1.40 o 
   6  -2  11      101.85       96.69      3.04 o 
  -3  -1  11       80.17       94.03      3.10 o 
  -2  -1  11      199.55      202.37     10.68 o 
  -1  -1  11       16.69       16.74      1.57 o 
   0  -1  11      332.74      343.25      5.21 o 
   1  -1  11        1.44        1.88      1.03 o 
   2  -1  11      204.94      211.60      3.00 o 
   3  -1  11       46.29       52.77      1.67 o 
   4  -1  11       75.98       71.46      2.44 o 
   5  -1  11       13.89       14.68      1.52 o 
   6  -1  11       20.09       19.48      1.74 o 
   7  -1  11       13.39       10.33      1.84 o 
  -4   0  11       26.41       27.16      2.12 o 
  -3   0  11       84.88       85.54      2.93 o 
  -2   0  11       22.18       23.44      1.85 o 
  -1   0  11      520.48      512.91      6.74 o 
   0   0  11       51.49       49.84      2.23 o 
   1   0  11      753.42      785.39      8.80 o 
   2   0  11      169.05      166.73      4.46 o 
   3   0  11      386.10      393.18      4.81 o 
   4   0  11      455.98      435.01      4.53 o 
   5   0  11       75.42       75.67      2.38 o 
   6   0  11      219.28      226.29      4.07 o 
   7   0  11        6.61        4.53      1.29 o 
   8   0  11       46.15       46.70      2.27 o 
  -4   1  11        5.87        5.58      1.46 o 
  -3   1  11        8.90        8.51      1.44 o 
  -2   1  11       88.86       86.25      2.77 o 
  -1   1  11        1.85        0.46      1.09 o 
   0   1  11      131.86      131.28      3.23 o 
   1   1  11      175.44      171.67      3.42 o 
   2   1  11      316.14      316.98      9.61 o 
   3   1  11      379.09      374.63      5.20 o 
   4   1  11      114.27      121.56      2.46 o 
   5   1  11      498.69      505.97      5.56 o 
   6   1  11       20.79       23.65      1.77 o 
   7   1  11      332.12      342.43      5.16 o 
   8   1  11       56.88       59.54      5.61 o 
  -4   2  11       14.21       13.40      3.46 o 
  -3   2  11       17.91       15.42      1.68 o 
  -2   2  11       14.27       14.68      2.08 o 
  -1   2  11        0.20        0.00      1.07 o 
   0   2  11        0.85        1.34      1.03 o 
   1   2  11        2.50        2.77      0.99 o 
   2   2  11        1.34        1.54      1.38 o 
   3   2  11       67.57       64.65      2.17 o 
   4   2  11      257.14      260.48      3.16 o 
   5   2  11       80.42       80.28      1.86 o 
   6   2  11      513.99      530.21      5.22 o 
   7   2  11        0.11        0.01      1.03 o 
   8   2  11      259.50      268.55      4.84 o 
  -4   3  11       11.59       12.33      1.66 o 
  -3   3  11       67.17       64.17      2.54 o 
  -2   3  11      126.37      124.95      3.15 o 
  -1   3  11        1.06        0.57      1.08 o 
   0   3  11      141.24      140.69      3.21 o 
   1   3  11       39.89       37.75      1.95 o 
   2   3  11       45.02       39.12      1.84 o 
   3   3  11       50.87       46.76      1.84 o 
   4   3  11       27.14       26.02      1.63 o 
   5   3  11       33.80       35.66      1.35 o 
   6   3  11        8.03        5.96      0.85 o 
   7   3  11      213.97      227.94      3.19 o 
   8   3  11       88.61       89.16      2.69 o 
  -4   4  11      152.14      152.88      3.91 o 
  -3   4  11      283.43      295.93      5.16 o 
  -2   4  11      114.46      115.87      3.19 o 
  -1   4  11      333.56      339.68      5.27 o 
   0   4  11        1.98        1.23      1.02 o 
   1   4  11      393.87      395.51      5.54 o 
   2   4  11        1.40        2.23      1.07 o 
   3   4  11       37.34       42.90      1.95 o 
   4   4  11        1.66        2.54      0.96 o 
   5   4  11        6.80        6.22      0.84 o 
   6   4  11        5.90        5.20      0.86 o 
   7   4  11        5.19        5.52      0.97 o 
   8   4  11       12.99       10.41      1.40 o 
  -4   5  11       52.72       52.13      2.51 o 
  -3   5  11       44.74       41.60      2.38 o 
  -2   5  11      314.68      312.87      5.26 o 
  -1   5  11       16.81       11.39      1.51 o 
   0   5  11      683.48      678.11     22.37 o 
   1   5  11       31.82       32.54      3.07 o 
   2   5  11      727.97      714.21      8.31 o 
   3   5  11      232.96      227.01      5.23 o 
   4   5  11      542.25      543.44     12.30 o 
   5   5  11      287.50      298.67      6.61 o 
   6   5  11       23.30       26.68      1.31 o 
   7   5  11       10.86        9.90      1.33 o 
   8   5  11        3.16        3.14      1.22 o 
  -3   6  11       64.34       62.54      2.54 o 
  -2   6  11       15.37       16.11      2.15 o 
  -1   6  11      211.72      204.79      4.18 o 
   0   6  11        5.11        4.29      1.33 o 
   1   6  11      668.34      646.73      7.88 o 
   2   6  11      131.88      131.24      3.21 o 
   3   6  11      481.74      490.47      7.76 o 
   4   6  11      733.60      739.73     11.30 o 
   5   6  11       73.29       77.97      4.46 o 
   6   6  11      527.23      545.42      6.82 o 
   7   6  11        0.80        0.13      1.07 o 
  -3   7  11        4.77        3.91      1.84 o 
  -2   7  11        4.46        4.06      1.40 o 
  -1   7  11        8.27        9.13      1.55 o 
   0   7  11       15.48       16.40      1.66 o 
   1   7  11       58.21       50.30      3.84 o 
   2   7  11      110.86      107.47      3.07 o 
   3   7  11      156.70      147.52      4.30 o 
   4   7  11       80.38       75.31      2.66 o 
   5   7  11      460.12      451.16      9.38 o 
   6   7  11        5.87        7.84      2.15 o 
   7   7  11      197.12      197.71      4.06 o 
  -2   8  11        5.39        4.13      1.36 o 
  -1   8  11      112.39      110.06      3.35 o 
   0   8  11        3.18        2.03      1.33 o 
   1   8  11      100.24      105.05      3.15 o 
   2   8  11        8.42        6.95      1.46 o 
   3   8  11        2.66        2.40      2.15 o 
   4   8  11       10.60       10.80      1.52 o 
   5   8  11        0.24       -0.31      1.69 o 
   0   9  11      179.58      172.56      5.30 o 
   1   9  11       58.49       63.00      3.46 o 
   2   9  11      105.79      103.74      5.84 o 
   3   9  11       98.69      106.68      4.77 o 
   4   9  11        0.87       -0.46      1.69 o 
   0  -2  12        0.53        1.35      1.22 o 
   1  -2  12        2.79        2.05      1.14 o 
   2  -2  12        8.85       10.45      2.15 o 
   3  -2  12        0.66       -0.92      1.54 o 
   4  -2  12       22.96       22.76      2.61 o 
   5  -2  12       24.63       19.98      1.92 o 
  -1  -1  12      138.59      140.28      3.53 o 
   0  -1  12       37.64       41.03      2.21 o 
   1  -1  12      213.37      218.55      4.13 o 
   2  -1  12        4.63        6.32      1.14 o 
   3  -1  12       39.79       40.27      3.07 o 
   4  -1  12        2.31        2.31      1.54 o 
   5  -1  12        5.99        5.13      3.61 o 
   6  -1  12       34.45       34.53      2.92 o 
  -2   0  12       45.63       47.88      3.00 o 
  -1   0  12       20.45       21.85      1.85 o 
   0   0  12      209.09      216.13      7.15 o 
   1   0  12        6.34        5.80      1.38 o 
   2   0  12      434.08      435.10      6.01 o 
   3   0  12       83.41       78.45      2.38 o 
   4   0  12       82.39       89.46      4.00 o 
   5   0  12       22.35       21.65      1.68 o 
   6   0  12       27.88       24.73      1.85 o 
   7   0  12       17.36       17.35      1.74 o 
  -3   1  12        8.17        6.98      1.51 o 
  -2   1  12        0.25        0.35      1.18 o 
  -1   1  12       63.99       65.43      2.54 o 
   0   1  12       22.72       24.89      1.84 o 
   1   1  12      285.08      286.79      4.78 o 
   2   1  12      146.95      147.34      3.30 o 
   3   1  12      216.85      220.63      4.00 o 
   4   1  12      315.96      323.37      5.53 o 
   5   1  12      110.66      119.85      5.00 o 
   6   1  12      193.30      195.84      3.79 o 
   7   1  12        5.79        5.75      1.36 o 
  -3   2  12        4.69        3.83      1.44 o 
  -2   2  12       12.41       12.55      1.62 o 
  -1   2  12        0.74       -1.29      1.02 o 
   0   2  12       55.55       53.93      2.32 o 
   1   2  12        1.35        1.54      1.14 o 
   2   2  12      184.66      184.52      3.69 o 
   3   2  12      209.95      211.46      3.89 o 
   4   2  12       13.86       17.13      1.51 o 
   5   2  12      205.22      217.89      3.96 o 
   6   2  12        6.38        6.95      1.68 o 
   7   2  12      198.09      199.56      3.85 o 
  -3   3  12       10.84        9.80      1.62 o 
  -2   3  12       11.84       13.74      1.84 o 
  -1   3  12       44.68       46.62      2.17 o 
   0   3  12        0.70       -0.07      1.11 o 
   1   3  12        4.61        4.05      1.18 o 
   2   3  12       79.28       79.01      2.60 o 
   3   3  12       11.56       10.50      1.36 o 
   4   3  12       95.58       98.15      2.71 o 
   5   3  12        2.14        2.15      1.09 o 
   6   3  12       37.53       40.81      2.01 o 
   7   3  12       25.53       27.66      1.45 o 
  -3   4  12      112.67      110.01      3.35 o 
  -2   4  12       74.36       71.20      2.65 o 
  -1   4  12       67.84       66.43      2.49 o 
   0   4  12      109.95      106.42      2.93 o 
   1   4  12       18.92       17.77      1.62 o 
   2   4  12       90.04       92.56      2.71 o 
   3   4  12        3.38        2.58      1.14 o 
   4   4  12       81.84       81.26      2.44 o 
   5   4  12       22.24       19.16      1.61 o 
   6   4  12        4.31        4.50      1.20 o 
   7   4  12        0.75        0.23      1.09 o 
  -3   5  12       63.91       60.44      2.65 o 
  -2   5  12       66.01       59.35      2.58 o 
  -1   5  12      374.09      363.08     10.61 o 
   0   5  12       18.81       20.17      1.79 o 
   1   5  12      399.98      403.74      7.76 o 
   2   5  12        2.23        2.04      1.18 o 
   3   5  12      559.90      559.58      7.23 o 
   4   5  12       33.14       34.96      2.23 o 
   5   5  12       36.22       35.89      2.07 o 
   6   5  12       10.90       12.46      1.52 o 
   7   5  12        3.66        2.77      1.84 o 
  -2   6  12       55.24       52.71      4.07 o 
  -1   6  12        0.23       -1.07      1.29 o 
   0   6  12      260.39      264.83      7.46 o 
   1   6  12       13.02       12.59      1.57 o 
   2   6  12      234.01      223.01      7.30 o 
   3   6  12      215.90      211.39      4.84 o 
   4   6  12      229.53      240.24      4.45 o 
   5   6  12      266.06      272.13      4.72 o 
   6   6  12       64.77       62.75      2.50 o 
   7   6  12       67.26       69.02      3.84 o 
  -2   7  12       10.32        7.89      1.55 o 
  -1   7  12        1.36        1.06      1.33 o 
   0   7  12       22.23       18.32      1.77 o 
   1   7  12       42.19       44.40      2.27 o 
   2   7  12       26.17       26.27      1.95 o 
   3   7  12      146.04      147.04      3.59 o 
   4   7  12      148.09      148.46      4.30 o 
   5   7  12        4.57        1.84      1.77 o 
   6   7  12      201.88      192.30      6.15 o 
   0   8  12       30.81       30.70      4.15 o 
   1   8  12        2.43        4.05      1.44 o 
   2   8  12        3.15        3.07      2.31 o 
   3   8  12       63.89       58.41      3.61 o 
   4   8  12        6.01        4.70      1.69 o 
   1  -1  13       58.44       59.76      2.43 o 
   2  -1  13        8.87        8.15      2.15 o 
   3  -1  13       20.02       17.37      2.46 o 
   4  -1  13       25.25       21.37      2.61 o 
   0   0  13        3.64        5.70      2.15 o 
   1   0  13       50.24       46.31      2.27 o 
   2   0  13        2.24        3.34      1.22 o 
   3   0  13       78.97       80.61      2.58 o 
   4   0  13       17.23       13.37      2.15 o 
   5   0  13       61.78       52.57      3.38 o 
  -1   1  13        2.36        1.67      1.29 o 
   0   1  13       25.17       27.25      2.01 o 
   1   1  13        2.18        2.19      1.22 o 
   2   1  13       15.83       18.10      1.57 o 
   3   1  13        3.43        2.39      1.14 o 
   4   1  13      100.04      108.92      4.23 o 
   5   1  13       37.52       36.58      3.07 o 
   6   1  13       61.95       62.26      3.69 o 
  -2   2  13        7.17        8.83      1.77 o 
  -1   2  13        9.95        9.41      1.57 o 
   0   2  13       36.40       40.18      3.69 o 
   1   2  13       67.90       71.78      2.60 o 
   2   2  13       41.38       37.92      2.01 o 
   3   2  13       51.06       54.51      2.27 o 
   4   2  13       70.42       77.16      4.53 o 
   5   2  13        0.34        1.67      1.11 o 
   6   2  13      132.74      141.73      4.92 o 
  -2   3  13        3.31        4.98      1.48 o 
  -1   3  13       25.98       27.15      3.46 o 
   0   3  13        9.25        8.77      1.46 o 
   1   3  13      169.41      164.55      3.69 o 
   2   3  13        2.27        1.43      1.14 o 
   3   3  13      198.63      197.15      5.46 o 
   4   3  13        1.37        1.19      1.14 o 
   5   3  13      148.96      158.21      4.00 o 
   6   3  13       53.17       55.34      2.38 o 
   7   3  13        6.02       11.07      2.15 o 
  -2   4  13       24.66       23.22      2.54 o 
  -1   4  13        0.20       -0.50      1.16 o 
   0   4  13      113.84      112.20      9.22 o 
   1   4  13       48.71       50.31      5.92 o 
   2   4  13      133.04      135.35      3.47 o 
   3   4  13       96.21       99.69      2.93 o 
   4   4  13       48.53       49.09      2.21 o 
   5   4  13      167.59      175.48      4.00 o 
   6   4  13       69.34       73.90      2.50 o 
  -1   5  13       44.15       40.21      2.32 o 
   0   5  13       32.39       30.68      2.12 o 
   1   5  13       30.81       28.28      3.23 o 
   2   5  13      176.50      182.96      3.86 o 
   3   5  13        2.77        2.83      1.25 o 
   4   5  13       32.87       33.69      2.01 o 
   5   5  13       12.05       15.41      1.92 o 
   6   5  13       98.63       98.70      2.99 o 
  -1   6  13       53.29       52.90      2.58 o 
   0   6  13        2.79        2.06      1.36 o 
   1   6  13      103.91      107.82      3.21 o 
   2   6  13       13.65       15.10      3.07 o 
   3   6  13       35.48       33.10      2.61 o 
   4   6  13       15.08       14.51      1.74 o 
   5   6  13       72.84       71.78      2.77 o 
   6   6  13        3.52        2.69      1.30 o 
   0   7  13        1.17        2.29      1.33 o 
   1   7  13       70.24       71.34      2.80 o 
   2   7  13       37.14       36.36      2.34 o 
   3   7  13       54.54       55.32      2.54 o 
   4   7  13        2.70       -0.02      1.29 o 
   5   7  13       24.90       21.22      1.96 o 
   2   1  14        1.26        3.14      1.29 o 
   3   1  14        1.16        1.56      1.14 o 
   4   1  14        7.29        5.23      2.15 o 
   1   2  14       82.84       83.87      2.88 o 
   2   2  14        0.43        0.66      1.11 o 
   3   2  14        9.47        9.87      1.51 o 
   4   2  14        4.90        6.27      1.40 o 
   5   2  14        1.37        0.00      1.84 o 
   0   3  14      196.21      198.19      4.40 o 
   1   3  14        0.20       -0.06      1.25 o 
   2   3  14      229.13      235.42      4.61 o 
   3   3  14       10.56        7.52      1.46 o 
   4   3  14      115.67      122.60      5.07 o 
   5   3  14        5.75        7.44      3.07 o 
   0   4  14        0.10        0.63      1.38 o 
   1   4  14      154.38      151.32      3.80 o 
   2   4  14       17.58       15.35      3.46 o 
   3   4  14      184.85      196.19      4.23 o 
   4   4  14       65.36       64.84      2.65 o 
   5   4  14      193.77      206.72      4.29 o 
   0   5  14        5.47        4.02      1.48 o 
   1   5  14        0.36       -0.18      1.54 o 
   2   5  14       18.80       17.11      2.00 o 
   3   5  14       11.27       10.68      1.69 o 
   4   5  14      115.86      124.23      4.77 o 
   5   5  14      122.07      129.49      3.53 o 
   1   6  14        0.54       -0.41      1.29 o 
   2   6  14        8.37        8.94      1.62 o 
   3   6  14       10.34        7.58      3.61 o 
   4   6  14        4.36        3.82      1.36 o 
                                                 
